# Supplementary material for: The role of circadian rhythm-related genes in type 2 diabetes from a multi-omics perspective
Source: J Glob Health. 2025 Aug 29;15:04227. doi: 10.7189/jogh.15.04227 (PMC12395209; doi:10.7189/jogh.15.04227)
Supplement: Online Supplementary Document [file jogh-15-04227-s001.zip]

Archive with 2 entries (2 files):
- jogh-15-04227-s002.xlsx
- jogh-15-04227-s001.pdf
