# Supplementary material for: The role of circadian rhythm-related genes in type 2 diabetes from a multi-omics perspective
Source: J Glob Health. 2025 Aug 29;15:04227. doi: 10.7189/jogh.15.04227 (PMC12395209; doi:10.7189/jogh.15.04227)
Supplement: Online Supplementary Document [file jogh-15-04227-s001.zip › jogh-15-04227-s002.xlsx]

## Sheet: Supplementary Table S1
Supplementary Table S1. Information of included studies and consortia
Trait	Pubmed ID/GWAS ID	N.Sample(case/control)	SNPs
mQTL	29500431	1,980 European individuals
eQTL	34475573	31,684 individuals (majority of samples were of European ancestry)
pQTL	34857953	35,559 Icelanders
Type 2 diabetes	GCST90018926	38,841 cases/ 2,451,248 controls	25616568
Type 2 diabetes	finngen_R10_T2D	65,085 cases/ 335,112 controls	20193080
Charcot foot	finngen_R10_CHARCOT	137 cases/ 162,201 controls	20190751

## Sheet: Supplementary Table S2
Supplementary Table S2. SMR analysis for association between circadian rhythm-related gene methylations and T2DM in discovery stage
probeID	ProbeChr	Gene	Probe_bp	topSNP	topSNP_chr	topSNP_bp	A1	A2	Freq	b_GWAS	se_GWAS	p_GWAS	b_eQTL	se_eQTL	p_eQTL	b_SMR	se_SMR	p_SMR	p_SMR_multi	p_HEIDI	nsnp_HEIDI	fdr_SMR	OR_SMR	95% CI_SMR	SYMBOL	PPH4	SNP.PP.H4
cg08499881	17	NA	74454829	rs11077816	17	74421042	C	T	0.184891	-0.0121	0.0072	0.0928493	0.41058	0.0383622	9.882201e-27	-0.0294705	0.017751	0.0968715	0.0512345	0.258969	20	0.481941053301486	0.971	0.938 - 1.005	AANAT	NA	NA
cg09382492	17	NA	74463681	rs8150	17	74467017	C	G	0.32008	-0.0033	0.0066	0.617075	-0.493584	0.0337357	1.78403e-48	0.00668579	0.0133794	0.617281	0.61147	0.570072	8	0.891064448138584	1.007	0.981 - 1.033	AANAT	NA	NA
cg16081441	17	NA	74463560	rs4647857	17	74496203	G	A	0.237575	-0.0017	0.0076	0.823003	0.279022	0.0389201	7.550112e-13	-0.00609271	0.0272513	0.823088	0.823088	0.504169	12	0.956237529568295	0.994	0.942 - 1.048	AANAT	NA	NA
cg14947634	10	NA	101542587	rs717620	10	101542578	T	C	0.206759	-0.0005	0.0078	0.948889	-0.249479	0.0393954	2.409256e-10	0.00200418	0.0312668	0.948891	0.948891	0.157762	20	0.989065017583834	1.002	0.942 - 1.065	ABCC2	NA	NA
cg17044311	10	NA	101542983	rs3780882	10	101602573	A	G	0.463221	0.0058	0.0063	0.357241	-0.288438	0.0328666	1.693936e-18	-0.0201083	0.0219617	0.359871	0.359871	0.811638	20	0.759815557540264	0.98	0.939 - 1.023	ABCC2	NA	NA
cg19787076	17	NA	35490983	rs11653028	17	35492234	G	C	0.38171	0.0047	0.0066	0.47639	-0.202265	0.0337665	2.097105e-09	-0.0232369	0.0328603	0.479478	0.479478	0.0658026	19	0.827519406260357	0.977	0.916 - 1.042	ACACA	NA	NA
cg21096718	17	NA	35577353	rs9652902	17	35524829	T	C	0.188867	0.0152	0.0071	0.0322865	-0.662236	0.0376933	4.252166e-69	-0.0229526	0.0108006	0.0335761	0.276135	0.768537	20	0.310946334650726	0.977	0.957 - 0.998	ACACA	NA	NA
cg26317899	17	NA	35527041	rs7223837	17	35716961	T	C	0.0159046	0.0018	0.0181	0.920783	-3.60484	0.246028	1.304842e-48	-0.000499329	0.00502114	0.920785	0.920785	0.526995	8	0.982113173003175	1	0.99 - 1.009	ACACA	NA	NA
cg00293381	12	NA	121177413	rs34491494	12	121170339	T	C	0.347913	-0.0119	0.0091	0.190978	0.198792	0.0331442	2.000023e-09	-0.0598614	0.0468518	0.201363	0.201363	0.304255	20	0.62805868297228	0.942	0.859 - 1.032	ACADS	NA	NA
cg01535453	12	NA	121163887	rs2066938	12	121160615	G	A	0.263419	0.0026	0.0089	0.770184	0.433598	0.0352947	1.089314e-34	0.00599633	0.0205317	0.770247	0.0449369	0.0267225	20	0.941807858367251	1.006	0.966 - 1.047	ACADS	NA	NA
cg06196801	12	NA	121164025	rs12829722	12	121155622	T	C	0.263419	0.0027	0.0098	0.782924	0.607163	0.0346794	1.247605e-68	0.00444691	0.0161426	0.78295	0.000471276	0.0166093	20	0.944552547656119	1.004	0.973 - 1.037	ACADS	NA	NA
cg06366792	12	NA	121179966	rs12825376	12	121179939	T	C	0.0755467	-0.0045	0.0137	0.742559	0.58106	0.0495504	9.30756e-32	-0.00774447	0.0235868	0.742656	0.307794	0.473959	20	0.933857087969108	0.992	0.947 - 1.039	ACADS	NA	NA
cg06793505	12	NA	121164278	rs2066938	12	121160615	G	A	0.263419	0.0026	0.0089	0.770184	0.580508	0.0341637	9.419101e-65	0.00447884	0.0153337	0.770216	0.000178051	0.0124739	20	0.941807858367251	1.004	0.975 - 1.035	ACADS	NA	NA
cg09813248	12	NA	121164194	rs11065233	12	121170272	C	T	0.417495	-0.0172	0.0115	0.134744	0.470909	0.0310144	4.544717e-52	-0.0365251	0.0245391	0.136633	0.0239074	0.0506038	20	0.54837789226685	0.964	0.919 - 1.012	ACADS	NA	NA
cg10600917	12	NA	121163489	rs3916	12	121177272	C	G	0.265408	0.0075	0.008	0.348501	0.249138	0.0344515	4.774261e-13	0.0301038	0.0323794	0.352516	0.352516	0.00240322	20	0.754806458823529	1.031	0.967 - 1.098	ACADS	NA	NA
cg13914990	12	NA	121174878	rs1814851	12	121128633	G	C	0.469185	-0.0069	0.0063	0.273412	0.677569	0.0304421	9.510699e-110	-0.0101835	0.00930919	0.273993	0.000292041	0.0690644	20	0.693029639736636	0.99	0.972 - 1.008	ACADS	NA	NA
cg21721566	12	NA	121163144	rs3021337	12	121163261	T	C	0.310139	-0.0109	0.0086	0.204997	0.945147	0.0286737	2.834851e-238	-0.0115326	0.00910584	0.205332	0.000619117	0.0353751	20	0.633668127222442	0.989	0.971 - 1.006	ACADS	NA	NA
cg23907586	12	NA	121163367	rs2066938	12	121160615	G	A	0.263419	0.0026	0.0089	0.770184	0.84429	0.032452	3.211812e-149	0.00307951	0.0105421	0.770198	0.0261511	0.030972	20	0.941807858367251	1.003	0.983 - 1.024	ACADS	NA	NA
cg24768164	12	NA	121163261	rs3021337	12	121163261	T	C	0.310139	-0.0109	0.0086	0.204997	-1.08118	0.0263934	0	0.0100816	0.0079581	0.205214	2.6361e-07	0.031168	20	0.633408555109165	1.01	0.994 - 1.026	ACADS	NA	NA
cg27246729	12	NA	121163418	rs3916	12	121177272	C	G	0.265408	0.0075	0.008	0.348501	0.577652	0.0346015	1.439564e-62	0.0129836	0.013871	0.34926	0.011604	0.000980571	20	0.753055870743141	1.013	0.986 - 1.041	ACADS	NA	NA
cg27522780	12	NA	121163493	rs34708625	12	121180019	C	T	0.265408	0.0073	0.0081	0.367464	0.282113	0.0348574	5.805024e-16	0.0258762	0.0288894	0.370414	0.370414	0.00136821	20	0.767370145146318	1.026	0.97 - 1.086	ACADS	NA	NA
cg02583796	1	NA	226375174	rs10799337	1	226351254	G	T	0.402584	0.0075	0.0064	0.241247	-0.439585	0.0325689	1.627201e-41	-0.0170616	0.014614	0.243015	0.284173	0.364019	20	0.666596645488865	0.983	0.955 - 1.012	ACBD3	NA	NA
cg06956006	17	NA	40066945	rs4796739	17	40066926	T	C	0.218688	-0.0062	0.007	0.375771	0.781583	0.0380753	1.227733e-93	-0.00793262	0.00896451	0.376215	0.918502	0.372866	20	0.771784595228715	0.992	0.975 - 1.01	ACLY	NA	NA
cg19443920	17	NA	40075879	rs9905601	17	40015211	A	G	0.146123	-0.0053	0.0099	0.592405	-0.299166	0.0489463	9.831721e-10	0.0177159	0.0332187	0.593818	0.593818	0.102984	20	0.882858404948454	1.018	0.954 - 1.086	ACLY	NA	NA
cg25687894	17	NA	40075716	rs7217282	17	40026345	T	G	0.101392	-0.0044	0.0147	0.764696	-0.772185	0.0543019	6.863074e-46	0.00569812	0.0190411	0.764747	0.678332	0.12326	20	0.940172717973269	1.006	0.969 - 1.044	ACLY	NA	NA
cg00739471	14	NA	69415588	rs2268979	14	69415962	T	C	0.082505	0.0071	0.0082	0.38657	-0.802295	0.0472857	1.441716e-64	-0.00884961	0.010234	0.387188	0.462328	0.0396745	19	0.778531654810683	0.991	0.972 - 1.011	ACTN1	NA	NA
cg00841968	14	NA	69446664	rs11620922	14	69445057	C	G	0.207753	-0.0245	0.0095	0.00991019	-0.259324	0.0387935	2.313646e-11	0.0944766	0.0392655	0.0161241	0.0161241	0.0788349	20	0.221113252538405	1.099	1.018 - 1.187	ACTN1	0.0275268450963896	0.092257877814935
cg00979369	14	NA	69403340	rs78902314	14	69407459	C	G	0.0497018	0.0111	0.0162	0.493227	-1.22422	0.0785202	8.364388e-55	-0.00906701	0.0132457	0.493644	0.47665	0.446841	20	0.834811889093369	0.991	0.966 - 1.017	ACTN1	NA	NA
cg01847441	14	NA	69431073	rs10139165	14	69453626	G	C	0.122266	-0.0258	0.0108	0.0168994	0.501488	0.0500788	1.323257e-23	-0.0514469	0.0221402	0.0201424	0.0093951	0.529344	20	0.246739570347622	0.95	0.91 - 0.992	ACTN1	0.00805774833588762	0.356522452240275
cg08170227	14	NA	69422517	rs4899268	14	69372480	A	G	0.470179	-0.0011	0.0076	0.884919	0.200244	0.0324807	7.046856e-10	-0.00549329	0.0379641	0.88495	0.628019	0.0372887	20	0.971949420979365	0.995	0.923 - 1.071	ACTN1	NA	NA
cg09421468	14	NA	69446784	rs11620922	14	69445057	C	G	0.207753	-0.0245	0.0095	0.00991019	-0.211709	0.0388099	4.896352e-08	0.115725	0.0496349	0.0197259	0.0197259	0.151133	12	0.244112570240296	1.123	1.019 - 1.237	ACTN1	0.129535061693237	0.044878006854335
cg09840645	14	NA	69337590	rs4312253	14	69338434	C	T	0.28827	-0.0054	0.0066	0.413253	0.541075	0.0344699	1.585321e-55	-0.00998014	0.0122145	0.413887	0.582114	0.00365358	20	0.792725731798026	0.99	0.967 - 1.014	ACTN1	NA	NA
cg11724590	14	NA	69465084	rs78009683	14	69449755	C	A	0.217694	-0.0258	0.0095	0.0066118	0.264944	0.0386051	6.745888e-12	-0.097379	0.038562	0.0115613	0.0115613	0.501891	20	0.183869508076009	0.907	0.841 - 0.978	ACTN1	0.0168055108493	0.616567966627872
cg12194055	14	NA	69377332	rs2268984	14	69408567	G	C	0.0984095	0.0058	0.0078	0.457125	0.399706	0.0502235	1.740634e-15	0.0145107	0.0195993	0.459078	0.459078	0.464868	15	0.818189774524158	1.015	0.976 - 1.054	ACTN1	NA	NA
cg13577778	14	NA	69481517	rs242093	14	69481343	G	A	0.452286	-0.019	0.0083	0.0220702	-0.198308	0.033056	1.983282e-09	0.0958104	0.0447975	0.0324565	0.0324565	0.538756	20	0.306767613094758	1.101	1.008 - 1.202	ACTN1	0.014774778125277	0.100448680484588
cg13666041	14	NA	69442697	rs436106	14	69455915	C	G	0.343936	-0.009	0.0092	0.327945	0.232458	0.0354395	5.407083e-11	-0.0387167	0.0400149	0.333265	0.333265	0.0965868	20	0.743014984851367	0.962	0.889 - 1.041	ACTN1	NA	NA
cg13693582	14	NA	69441902	rs11620922	14	69445057	C	G	0.207753	-0.0245	0.0095	0.00991019	-0.353015	0.038341	3.346522e-20	0.0694022	0.0279468	0.0130146	0.0003703	0.189344	20	0.196563711263294	1.072	1.015 - 1.132	ACTN1	0.0182322792470496	0.149697037271399
cg15364504	14	NA	69416134	rs2268980	14	69415927	G	C	0.33002	0.0079	0.0068	0.245331	-0.877298	0.0300466	2.060349e-187	-0.00900492	0.00775721	0.245704	0.0100568	0.51514	20	0.668587469517506	0.991	0.976 - 1.006	ACTN1	NA	NA
cg15425276	14	NA	69341905	rs9788535	14	69339307	C	T	0.121272	0.0121	0.0074	0.102021	-1.64575	0.0343735	0	-0.00735229	0.00449906	0.102221	0.10437	0.133583	20	0.491164035371918	0.993	0.984 - 1.001	ACTN1	NA	NA
cg18655522	14	NA	69424756	rs2268985	14	69404808	C	T	0.451292	0.0095	0.0073	0.193132	-0.17701	0.0323388	4.4099e-08	-0.0536694	0.0423903	0.205485	0.205485	0.0160127	20	0.633728451363532	0.948	0.872 - 1.03	ACTN1	NA	NA
cg20056076	14	NA	69504279	rs61981619	14	69491200	T	C	0.403579	0.0246	0.0086	0.0042302	0.194207	0.032171	1.57297e-09	0.126669	0.0490025	0.00973934	0.00973934	0.0679122	20	0.167008494681669	1.135	1.031 - 1.249	ACTN1	0.950157712628745	0.0717451463085202
cg23052861	14	NA	69448387	rs1007407	14	69446960	C	T	0.445328	0.0258	0.0078	0.000940681	0.272151	0.0319788	1.733926e-17	0.0948003	0.0307492	0.00204914	0.00204914	0.0205092	20	0.0639154383361065	1.099	1.035 - 1.168	ACTN1	0.0702788502613257	0.512865247334616
cg12955895	19	NA	39138314	rs2972457	19	38136001	G	C	0.384692	-0.0043	0.0071	0.544758	0.1906	0.0341218	2.325322e-08	-0.0225604	0.0374692	0.547104	0.547104	0.181828	20	0.860766707396902	0.978	0.908 - 1.052	ACTN4	NA	NA
cg20622019	20	NA	43279793	rs2299687	20	43274416	G	A	0.404573	0.0033	0.0067	0.62234	-0.475134	0.031886	3.245593e-50	-0.0069454	0.014109	0.62253	0.897656	0.932669	20	0.892823766341143	0.993	0.966 - 1.021	ADA	NA	NA
cg03920003	1	NA	154582007	rs9427102	1	154586957	G	A	0.470179	-0.007	0.0063	0.26652	1.12146	0.0227372	0	-0.00624188	0.00561911	0.266642	0.0140667	0.482357	20	0.687608272194558	0.994	0.983 - 1.005	ADAR	NA	NA
cg06269322	1	NA	154580460	rs59618219	1	154589931	T	C	0.189861	0.0071	0.0082	0.38657	0.604438	0.0398788	6.826481e-52	0.0117465	0.0135884	0.387344	0.618423	0.340283	20	0.778561440914158	1.012	0.985 - 1.039	ADAR	NA	NA
cg09786420	1	NA	154583389	rs9427102	1	154586957	G	A	0.470179	-0.007	0.0063	0.26652	0.491299	0.0317035	3.652572e-54	-0.0142479	0.0128561	0.267747	0.844117	0.49707	20	0.688313684503566	0.986	0.961 - 1.011	ADAR	NA	NA
cg17218026	1	NA	154582156	rs9427102	1	154586957	G	A	0.470179	-0.007	0.0063	0.26652	1.09604	0.0235943	0	-0.00638665	0.00574963	0.266657	0.00245155	0.470283	20	0.687608272194558	0.994	0.982 - 1.005	ADAR	NA	NA
cg24304309	1	NA	154577895	rs61300392	1	154575685	T	A	0.0705765	5e-04	0.0103	0.961283	-0.150446	0.0163466	3.465352e-20	-0.00332345	0.0684641	0.961283	0.594592	0.632265	20	0.991361325426217	0.997	0.872 - 1.14	ADAR	NA	NA
cg27530370	1	NA	154589288	rs3766922	1	154577055	G	T	0.471173	-0.0073	0.0063	0.246566	0.249899	0.0320268	6.053953e-15	-0.0292118	0.0254866	0.251729	0.251729	0.505825	20	0.673238028931751	0.971	0.924 - 1.021	ADAR	NA	NA
cg01716252	21	NA	46552605	rs2838810	21	46623323	G	A	0.0765408	-0.0011	0.0096	0.908775	-0.331473	0.0564099	4.19937e-09	0.00331853	0.0289672	0.908793	0.908793	0.371143	20	0.979021799285296	1.003	0.948 - 1.062	ADARB1	NA	NA
cg08222185	21	NA	46494823	rs140183601	21	46071396	A	T	0.00596421	-0.0371	0.0553	0.502293	1.23283	0.225042	4.296695e-08	-0.0300934	0.0451914	0.505468	0.505468	0.309812	3	0.840024016235953	0.97	0.888 - 1.06	ADARB1	NA	NA
cg18570853	21	NA	46557241	rs406923	21	46538491	G	T	0.0447316	0.0022	0.0193	0.909246	-0.830158	0.077788	1.37548e-26	-0.0026501	0.0232499	0.909251	0.0039797	0.0150425	20	0.979152283634901	0.997	0.953 - 1.044	ADARB1	NA	NA
cg21913632	21	NA	46505130	rs77867231	21	46547565	T	C	0.054672	-0.0124	0.0101	0.219551	-0.745037	0.0708472	7.281084e-26	0.0166435	0.0136484	0.222677	0.551752	0.193437	20	0.649980231384884	1.017	0.99 - 1.044	ADARB1	NA	NA
cg03511957	1	NA	167765211	rs2863269	1	167766655	C	T	0.493042	-0.0065	0.0066	0.324699	0.339401	0.0321192	4.242012e-26	-0.0191514	0.0195303	0.326791	0.505644	0.540486	20	0.737630158001204	0.981	0.944 - 1.019	ADCY10	NA	NA
cg10530280	1	NA	167759869	rs8623	1	167759838	T	C	0.0775348	0.0026	0.0153	0.865062	0.434185	0.0508679	1.394899e-17	0.00598823	0.0352454	0.865088	0.865088	0.588259	13	0.966646630552546	1.006	0.939 - 1.078	ADCY10	NA	NA
cg21940308	1	NA	167766195	rs2863268	1	167766425	T	C	0.492048	-0.0063	0.0066	0.339808	0.222695	0.0324644	6.902361e-12	-0.0282898	0.0299225	0.344436	0.287651	0.422504	14	0.750477097308104	0.972	0.917 - 1.031	ADCY10	NA	NA
cg26344392	1	NA	167825464	rs2071921	1	167825485	C	T	0.410537	0.0042	0.0066	0.524539	0.496128	0.0317108	3.572088e-55	0.00846556	0.013314	0.524882	0.214811	0.0551333	20	0.849389024308972	1.009	0.983 - 1.035	ADCY10	NA	NA
cg02894139	18	NA	900972	rs2846583	18	902965	T	A	0.276342	6e-04	0.0067	0.928643	-0.248137	0.0364015	9.317691e-12	-0.00241802	0.0270035	0.928649	0.928649	0.533278	12	0.98378648661234	0.998	0.946 - 1.052	ADCYAP1	NA	NA
cg13940693	18	NA	907605	rs2856966	18	907710	G	A	0.249503	0	0.0094	1	-0.217349	0.0392149	2.981577e-08	0	0.0432484	1	1	NA	NA	1	1	0.919 - 1.088	ADCYAP1	NA	NA
cg00256593	7	NA	31091245	rs7784067	7	31084099	C	T	0.435388	0.0024	0.0066	0.71613	-0.177569	0.0324256	4.34604e-08	-0.0135159	0.0372506	0.716726	0.716726	0.588982	19	0.925633342592593	0.987	0.917 - 1.061	ADCYAP1R1	NA	NA
cg03447880	7	NA	31121827	rs61203507	7	31119548	A	G	0.0248509	-0.0136	0.0145	0.34828	0.647914	0.0974039	2.894656e-11	-0.0209904	0.0226009	0.353022	0.645642	0.303891	3	0.75510057539592	0.979	0.937 - 1.024	ADCYAP1R1	NA	NA
cg06257936	7	NA	31082763	rs7795339	7	31082748	T	C	0.120278	-0.0238	0.0142	0.0937272	-0.317585	0.0508435	4.20251e-10	0.0749407	0.0462942	0.105492	0.105492	0.0315382	17	0.496910301507538	1.078	0.984 - 1.18	ADCYAP1R1	NA	NA
cg16621855	7	NA	31102195	rs10241138	7	31096363	C	T	0.140159	-0.0124	0.0092	0.177714	1.1104	0.0446255	1.148215e-136	-0.0111672	0.00829746	0.17835	0.0351253	0.313202	20	0.601559504209542	0.989	0.973 - 1.005	ADCYAP1R1	NA	NA
cg17822807	7	NA	31107864	rs73688755	7	31114251	T	C	0.0516899	0	0.0162	1	-0.656247	0.0782833	5.160239e-17	0	0.0246858	1	1	0.374425	20	1	1	0.953 - 1.05	ADCYAP1R1	NA	NA
cg19633305	7	NA	31162236	rs7801342	7	31163003	C	T	0.322068	-0.0018	0.0071	0.799866	0.302212	0.0348665	4.409326e-18	-0.00595608	0.0235035	0.799949	0.104875	0.0502187	9	0.949996731169356	0.994	0.949 - 1.041	ADCYAP1R1	NA	NA
cg05578595	3	NA	186542905	rs115527175	3	186562693	T	C	0.0228628	-0.0004	0.0232	0.986244	1.31673	0.102076	4.532376e-38	-0.000303783	0.0176194	0.986244	0.733045	0.0332716	9	0.996463353632364	1	0.966 - 1.035	ADIPOQ	NA	NA
cg09516202	3	NA	186544945	rs28448753	3	186545536	C	G	0.350895	0.0011	0.0069	0.873338	0.230531	0.0346317	2.801605e-11	0.00477159	0.0299395	0.873374	0.873374	0.55507	12	0.968917413832253	1.005	0.948 - 1.066	ADIPOQ	NA	NA
cg10681525	3	NA	186570987	rs79416917	3	186579871	T	C	0.131213	-0.0001	0.0085	0.990613	-0.328422	0.0522126	3.172737e-10	0.000304486	0.0258813	0.990613	0.990613	0.553463	11	0.996463353632364	1	0.951 - 1.052	ADIPOQ	NA	NA
cg01133446	1	NA	203096277	rs2494296	1	203175107	C	A	0.478131	0.0086	0.0083	0.300135	0.207428	0.0325608	1.884556e-10	0.0414602	0.0405398	0.306447	0.306447	0.11227	11	0.721999947114418	1.042	0.963 - 1.129	ADORA1	NA	NA
cg08644365	1	NA	203120194	rs1845466	1	203120143	G	T	0.256461	-0.0037	0.0077	0.630858	0.248038	0.0360269	5.786557e-12	-0.0149171	0.0311191	0.631687	0.631687	0.473834	17	0.897050901156008	0.985	0.927 - 1.047	ADORA1	NA	NA
cg16731083	1	NA	203086962	rs903366	1	203045188	T	A	0.368787	-0.0119	0.0069	0.0845928	0.367432	0.0330591	1.067531e-28	-0.0323869	0.0190037	0.0883358	0.281041	0.144045	20	0.465519483346452	0.968	0.933 - 1.005	ADORA1	NA	NA
cg18811731	1	NA	203086869	rs2270541	1	203040922	T	G	0.333002	-0.014	0.007	0.0455003	0.321997	0.033543	8.030647e-22	-0.0434786	0.0222061	0.0502351	0.0502351	0.0785424	20	0.37145259633165	0.957	0.917 - 1	ADORA1	NA	NA
cg20142535	1	NA	203097628	rs4245712	1	203022023	T	G	0.441352	-0.001	0.0066	0.879569	-0.189383	0.032702	6.989427e-09	0.00528031	0.034862	0.87961	0.87961	0.0868547	11	0.970436475305445	1.005	0.939 - 1.076	ADORA1	NA	NA
cg04990420	22	NA	24824362	rs12627971	22	24621491	T	C	0.198807	-0.009	0.008	0.260589	-0.234124	0.0383929	1.073254e-09	0.0384411	0.0347465	0.268583	0.470476	0.361654	20	0.689044921641076	1.039	0.971 - 1.112	ADORA2A	NA	NA
cg14222656	22	NA	24820518	rs9608282	22	24804081	T	G	0.0656064	0.009	0.0127	0.478535	-0.597056	0.058931	4.007003e-24	-0.015074	0.021323	0.479607	0.479607	0.249862	14	0.827552867755057	0.985	0.945 - 1.027	ADORA2A	NA	NA
cg20660269	22	NA	24823514	rs149358973	22	24745261	C	T	0.028827	-0.0234	0.0129	0.0696849	0.57943	0.104055	2.569115e-08	-0.0403845	0.0234147	0.0845725	0.0845725	0.198866	11	0.459462592133009	0.96	0.917 - 1.006	ADORA2A	NA	NA
cg25786366	22	NA	24817597	rs5751838	22	24681579	T	C	0.476143	0.0079	0.0063	0.209853	-0.256744	0.0318641	7.789975e-16	-0.03077	0.0248335	0.215326	0.215326	0.169563	20	0.64428030783469	0.97	0.924 - 1.018	ADORA2A	NA	NA
cg09183450	11	NA	62308513	rs11231075	11	62165353	G	A	0.316103	0.0074	0.0067	0.269386	0.288301	0.0338103	1.501911e-17	0.0256676	0.0234338	0.273373	0.210447	0.260477	20	0.692540317756757	1.026	0.98 - 1.074	AHNAK	NA	NA
cg13282971	11	NA	62309364	rs2509968	11	62189225	T	C	0.302187	0.003	0.0066	0.649436	-0.187003	0.0341209	4.238884e-08	-0.0160425	0.0354147	0.650556	0.650556	0.350471	20	0.904230073461156	0.984	0.918 - 1.055	AHNAK	NA	NA
cg14171514	11	NA	62308492	rs11231075	11	62165353	G	A	0.316103	0.0074	0.0067	0.269386	0.351327	0.0333644	6.284922e-26	0.021063	0.0191752	0.272007	0.334305	0.219145	20	0.691510611252712	1.021	0.984 - 1.06	AHNAK	NA	NA
cg18825531	11	NA	62321136	rs7943191	11	62328551	G	A	0.32008	0.005	0.0085	0.556374	-0.576977	0.0328396	4.214439e-69	-0.00866585	0.0147402	0.556596	0.732758	0.794679	20	0.865858331922592	0.991	0.963 - 1.02	AHNAK	NA	NA
cg09249682	7	NA	17338253	rs17347592	7	18445423	C	T	0.0178926	0.002	0.0269	0.940732	0.859266	0.140538	9.708618e-10	0.00232757	0.0313081	0.940737	0.940737	0.21584	12	0.986343546126575	1.002	0.943 - 1.066	AHR	NA	NA
cg10411510	7	NA	17337427	rs41351350	7	17338055	A	G	0.0149105	0.0306	0.0372	0.410747	-0.593607	0.0967476	8.482264e-10	-0.0515492	0.0632284	0.414908	0.414908	0.278156	17	0.793570466843501	0.95	0.839 - 1.075	AHR	NA	NA
cg13676215	7	NA	17337976	rs10249788	7	17338147	T	C	0.130219	-0.0143	0.0083	0.0849081	0.418871	0.0468459	3.840666e-19	-0.0341394	0.0201797	0.0906895	0.457363	0.177368	20	0.470455009040111	0.966	0.929 - 1.005	AHR	NA	NA
cg18356276	7	NA	17337342	rs79071131	7	17446445	A	G	0.0149105	0.0258	0.0587	0.660283	-0.573929	0.0980431	4.803491e-09	-0.0449533	0.102565	0.661177	0.661177	0.999377	10	0.908194057636803	0.956	0.782 - 1.169	AHR	NA	NA
cg25577322	7	NA	17338213	rs111720235	7	17402633	G	A	0.0248509	-0.0133	0.0275	0.628644	-0.520299	0.0940017	3.112344e-08	0.0255622	0.0530556	0.629948	0.629948	0.0821018	14	0.895842642209073	1.026	0.925 - 1.138	AHR	NA	NA
cg07598930	3	NA	52233294	rs144166227	3	52242103	A	G	0.00298211	-0.0197	0.0702	0.778997	-3.76696	0.26142	4.503772e-47	0.00522969	0.0186393	0.779038	0.904051	0.52	5	0.943327195243263	1.005	0.969 - 1.043	ALAS1	NA	NA
cg13241645	3	NA	52235959	rs614288	3	52220203	T	C	0.469185	-0.0044	0.0063	0.484919	0.239176	0.0322418	1.187257e-13	-0.0183965	0.0264569	0.486844	0.486844	0.133592	20	0.83086343344076	0.982	0.932 - 1.034	ALAS1	NA	NA
cg15698299	3	NA	52233019	rs181274	3	52233861	T	A	0.465209	-0.0057	0.0063	0.365592	0.353866	0.0321937	4.184871e-28	-0.0161078	0.0178635	0.36721	0.272457	0.225929	20	0.765138861929521	0.984	0.95 - 1.019	ALAS1	NA	NA
cg18094261	3	NA	52216318	rs187084	3	52261031	G	A	0.427435	0.0064	0.0064	0.31731	0.298672	0.0329777	1.343234e-19	0.0214282	0.0215584	0.320243	0.320243	0.239759	20	0.732427380264506	1.022	0.979 - 1.066	ALAS1	NA	NA
cg23051879	1	NA	165667556	rs4646882	1	165667548	C	G	0.0318091	0.0108	0.0088	0.21972	-1.04114	0.0790167	1.203427e-39	-0.0103733	0.00848888	0.221714	0.221714	0.272338	16	0.648987971862215	0.99	0.973 - 1.006	ALDH9A1	NA	NA
cg07742718	16	NA	30064149	rs9932193	16	30068469	G	T	0.468191	0.0153	0.0065	0.0185803	0.196517	0.0316554	5.366192e-10	0.0778559	0.0353738	0.0277397	0.0346923	0.0285052	20	0.284555581921646	1.081	1.009 - 1.159	ALDOA	0.236567486529204	0.112239257403847
cg10508778	12	NA	110840579	rs112414115	12	110769301	T	C	0.109344	-0.0096	0.0148	0.516566	-0.801873	0.052977	9.340058e-52	0.011972	0.0184737	0.51695	0.283964	0.15666	20	0.845187128207364	1.012	0.976 - 1.049	ANAPC7	NA	NA
cg08076018	9	NA	129885080	rs627614	9	129657029	A	G	0.26839	0.0168	0.0073	0.0213707	0.334271	0.0357176	8.071858e-21	0.0502587	0.0224892	0.025431	0.025431	0.112199	20	0.272634672049405	1.052	1.006 - 1.099	ANGPTL2	0.162212985482932	0.0550087434263919
cg11213150	9	NA	129884457	rs10987529	9	129737270	T	C	0.306163	0.0164	0.0071	0.0208959	0.365262	0.0352393	3.570823e-25	0.0448993	0.0199149	0.0241612	0.0737582	0.0609488	20	0.266343079835391	1.046	1.006 - 1.088	ANGPTL2	NA	NA
cg13508369	9	NA	129884026	rs2789512	9	129855105	T	G	0.261431	0.0144	0.0074	0.0516612	0.323367	0.0358827	2.02753e-19	0.0445315	0.0234117	0.0571573	0.0571573	0.10115	20	0.392603140539352	1.046	0.999 - 1.095	ANGPTL2	NA	NA
cg13526248	9	NA	129935471	rs867382	9	129856223	G	C	0.05666	0.0255	0.0249	0.30579	-1.75293	0.0719567	4.44906e-131	-0.0145471	0.0142174	0.306217	0.110136	0.103083	20	0.721879389016018	0.986	0.958 - 1.013	ANGPTL2	NA	NA
cg13662634	9	NA	129884948	rs10739686	9	129662280	C	T	0.305169	0.0169	0.0072	0.018914	0.387441	0.0347352	6.837569e-29	0.0436196	0.0189905	0.0216236	0.0093041	0.101767	20	0.254109597968907	1.045	1.006 - 1.084	ANGPTL2	0.159224990245393	0.0740518605078521
cg14281592	9	NA	129884313	rs10987529	9	129737270	T	C	0.306163	0.0164	0.0071	0.0208959	0.374276	0.034899	7.807451e-27	0.043818	0.019405	0.0239408	0.0239408	0.47514	20	0.265504863381448	1.045	1.006 - 1.085	ANGPTL2	0.162581449953926	0.20170186721532
cg02389938	12	NA	99768228	rs73151165	12	99789025	C	A	0.125249	-0.0129	0.0101	0.201522	-0.405461	0.0498987	4.448233e-16	0.0318156	0.0252158	0.207044	0.207044	0.172459	20	0.634963324542748	1.032	0.983 - 1.085	ANKS1B	NA	NA
cg03309328	12	NA	99525864	rs2888397	12	99519601	A	G	0.413519	-0.0015	0.0069	0.827903	0.399881	0.0326624	1.834911e-34	-0.00375112	0.0172579	0.82793	0.82793	0.0176209	20	0.956771061946794	0.996	0.963 - 1.031	ANKS1B	NA	NA
cg05634630	12	NA	99251017	rs524857	12	99251002	T	C	0.222664	4e-04	0.0068	0.953093	-0.558585	0.0368751	7.806314e-52	-0.000716095	0.0121737	0.953093	0.0484533	0.11322	14	0.989228322485174	0.999	0.976 - 1.023	ANKS1B	NA	NA
cg09558982	11	NA	116708413	rs670	11	116708413	T	C	0.154076	0.02	0.0083	0.0159683	-1.67127	0.0251083	0	-0.011967	0.00496955	0.0160375	0.00998073	0.0156261	20	0.220314404997802	0.988	0.979 - 0.998	APOA1	0.00347553458887107	0.489132836984335
cg13090478	11	NA	116706372	rs5094	11	116693213	A	G	0.0159046	-0.0122	0.0141	0.386903	-1.08035	0.146658	1.752271e-13	0.0112926	0.013141	0.390153	0.390153	0.539643	20	0.78038845919761	1.011	0.986 - 1.038	APOA1	NA	NA
cg19324627	11	NA	116708329	rs7130973	11	115032186	C	T	0.026839	-0.0217	0.0188	0.248395	-0.70946	0.128364	3.258964e-08	0.0305866	0.0270707	0.258528	0.258528	0.386454	6	0.680133113702706	1.031	0.978 - 1.087	APOA1	NA	NA
cg24984312	11	NA	116707209	rs12718463	11	116706343	C	T	0.0218688	-0.0175	0.0181	0.333619	0.502468	0.0838032	2.024787e-09	-0.0348281	0.0364875	0.33982	0.33982	0.771958	20	0.747822269948272	0.966	0.899 - 1.037	APOA1	NA	NA
cg00673290	2	NA	21266727	rs1367117	2	21263900	A	G	0.298211	-0.0097	0.0081	0.2311	0.505678	0.0329626	4.0703e-53	-0.0191821	0.0160668	0.232517	0.0298282	0.154373	20	0.658161564413843	0.981	0.951 - 1.012	APOB	NA	NA
cg03350299	2	NA	21266960	rs515135	2	21286057	T	C	0.203777	0.0173	0.0088	0.0493091	-0.667986	0.0420077	6.18598e-57	-0.0258988	0.0132742	0.0510505	0.210507	0.0241767	20	0.374234435351165	0.974	0.949 - 1	APOB	NA	NA
cg05337441	2	NA	21266568	rs515135	2	21286057	T	C	0.203777	0.0173	0.0088	0.0493091	-0.645978	0.0423698	1.745353e-52	-0.0267811	0.0137355	0.0512039	0.0160453	0.00729745	20	0.374533011759657	0.974	0.948 - 1	APOB	NA	NA
cg07363185	2	NA	21346839	rs11687710	2	21371068	C	T	0.295229	-0.0112	0.0087	0.19797	0.195307	0.0333891	4.932585e-09	-0.0573456	0.0456113	0.208657	0.208657	0.0855797	13	0.636675625496452	0.944	0.864 - 1.033	APOB	NA	NA
cg07636176	2	NA	21267175	rs62122515	2	21295227	A	G	0.329026	0	0.0071	1	0.601998	0.0327847	2.639636e-75	0	0.0117941	1	0.117928	0.0019449	20	1	1	0.977 - 1.023	APOB	NA	NA
cg09861922	2	NA	21451686	rs35239705	2	21451687	A	G	0.217694	0.0231	0.0081	0.00434654	-0.520409	0.0439314	2.258797e-32	-0.0443882	0.0160094	0.00556044	0.0302654	0.343178	20	0.120740241623813	0.957	0.927 - 0.987	APOB	0.494255936711968	0.999872366309259
cg15246511	2	NA	21267212	rs1367113	2	21295832	A	G	0.329026	1e-04	0.0071	0.988763	0.495135	0.0335431	2.607352e-49	0.000201965	0.0143395	0.988763	0.463269	0.00350935	20	0.996463353632364	1	0.972 - 1.029	APOB	NA	NA
cg16306978	2	NA	21266953	rs515135	2	21286057	T	C	0.203777	0.0173	0.0088	0.0493091	-0.763894	0.0411598	6.86472e-77	-0.0226471	0.0115844	0.0505864	0.0488694	0.00638105	20	0.372828890258668	0.978	0.956 - 1	APOB	NA	NA
cg16723488	2	NA	21266947	rs515135	2	21286057	T	C	0.203777	0.0173	0.0088	0.0493091	-0.654991	0.0421109	1.495884e-54	-0.0264126	0.0135422	0.0511294	0.0277579	0.00875971	20	0.374331661972821	0.974	0.948 - 1	APOB	NA	NA
cg24309555	2	NA	21266956	rs515135	2	21286057	T	C	0.203777	0.0173	0.0088	0.0493091	-0.685218	0.0419086	4.330513e-60	-0.0252475	0.0129351	0.0509559	0.0611417	0.0130209	20	0.374038560701699	0.975	0.951 - 1	APOB	NA	NA
cg24935556	2	NA	21291088	rs668948	2	21291529	G	A	0.203777	0.0268	0.011	0.0148358	0.293092	0.0431206	1.067941e-11	0.0914389	0.0398691	0.0218205	0.0218205	0.0559874	20	0.254842026423321	1.096	1.013 - 1.185	APOB	0.226637252165011	0.186290085637933
cg25035485	2	NA	21266500	rs515135	2	21286057	T	C	0.203777	0.0173	0.0088	0.0493091	-0.708526	0.0416557	7.031707e-65	-0.0244169	0.0125028	0.0508305	0.0206565	0.00506643	20	0.373459683955165	0.976	0.952 - 1	APOB	NA	NA
cg25071744	2	NA	21266995	rs515135	2	21286057	T	C	0.203777	0.0173	0.0088	0.0493091	-0.715861	0.0416066	2.41636e-66	-0.0241667	0.0123729	0.0507958	0.0836775	0.0154495	20	0.373459683955165	0.976	0.953 - 1	APOB	NA	NA
cg25123895	2	NA	21267113	rs62122516	2	21295439	T	A	0.329026	0	0.0071	1	0.588098	0.032837	9.924134e-72	0	0.0120728	1	0.517041	0.0022223	20	1	1	0.977 - 1.024	APOB	NA	NA
cg26112457	2	NA	21267334	rs1367117	2	21263900	A	G	0.298211	-0.0097	0.0081	0.2311	0.365592	0.0332751	4.41571e-28	-0.0265323	0.022287	0.233858	0.110236	0.107439	20	0.65955951444304	0.974	0.932 - 1.017	APOB	NA	NA
cg02716826	9	NA	33447032	rs10813985	9	33484704	A	G	0.447316	0.0065	0.0063	0.302191	0.199837	0.0334379	2.281772e-09	0.0325266	0.0319921	0.309293	0.309293	0.482728	20	0.725186168275966	1.033	0.97 - 1.1	AQP3	NA	NA
cg23124755	9	NA	33447476	rs10971547	9	33517613	C	T	0.0854871	0.0169	0.0109	0.121032	0.338448	0.0606432	2.391755e-08	0.0499338	0.0334255	0.135207	0.135207	0.565591	9	0.54681158288747	1.051	0.985 - 1.122	AQP3	NA	NA
cg05394663	1	NA	228248785	rs114079133	1	228374306	C	T	0.0298211	-0.0069	0.023	0.764177	-0.77996	0.0795736	1.106611e-22	0.00884661	0.0295025	0.764284	0.13712	0.362893	20	0.939863058421453	1.009	0.952 - 1.069	ARF1	NA	NA
cg01709414	7	NA	12727220	rs146549199	7	12456445	C	T	0.0168986	-0.0099	0.035	0.777286	0.674169	0.114636	4.078632e-09	-0.0146848	0.0519758	0.777537	0.777537	0.0989018	4	0.943252460958027	0.985	0.89 - 1.091	ARL4A	NA	NA
cg04125460	7	NA	12778078	rs2884002	7	12782246	T	A	0.33996	-0.0101	0.0068	0.137466	0.233976	0.0347508	1.662205e-11	-0.0431667	0.0297615	0.146941	0.146941	0.597587	20	0.562383827276439	0.958	0.903 - 1.015	ARL4A	NA	NA
cg09259772	7	NA	12726089	rs6974323	7	12733439	T	G	0.161034	0.014	0.0082	0.0877631	0.292289	0.0443613	4.433079e-11	0.0478978	0.0289809	0.0983853	0.0983853	0.32265	20	0.484514075801198	1.049	0.991 - 1.11	ARL4A	NA	NA
cg11287647	7	NA	12725352	rs35044018	7	12727634	T	C	0.0536779	-0.0031	0.0207	0.880955	1.39685	0.0687162	7.293689e-92	-0.00221928	0.0148194	0.880958	0.373767	0.733236	20	0.970515939687276	0.998	0.969 - 1.027	ARL4A	NA	NA
cg12945054	7	NA	12841881	rs73064122	7	12834010	T	G	0.0705765	0.0112	0.0116	0.334286	-0.809181	0.0666348	6.20914e-34	-0.0138411	0.0143807	0.335809	0.335809	0.571445	20	0.744872682648618	0.986	0.959 - 1.014	ARL4A	NA	NA
cg25422226	7	NA	13057352	rs6461000	7	13112364	T	A	0.163022	9e-04	0.0072	0.900524	0.466031	0.0466226	1.589626e-23	0.0019312	0.0154508	0.900531	0.900531	0.630173	20	0.976622375151859	1.002	0.972 - 1.033	ARL4A	NA	NA
cg27380915	7	NA	12796513	rs17672790	7	12759713	T	C	0.0894632	-0.0154	0.0193	0.424913	0.544488	0.0562659	3.774525e-22	-0.0282835	0.0355664	0.42648	0.311836	0.524378	16	0.798927355792671	0.972	0.907 - 1.042	ARL4A	NA	NA
cg19750321	1	NA	150808973	rs61813920	1	152618160	T	G	0.0159046	0.0119	0.0321	0.710849	-0.523691	0.09373	2.307189e-08	-0.0227233	0.0614305	0.711455	0.711455	0.807548	10	0.924390962697016	0.978	0.867 - 1.103	ARNT	NA	NA
cg02860602	12	NA	103356060	rs2888702	12	103313482	T	G	0.164016	-0.0112	0.0091	0.218409	-0.292842	0.0454591	1.180012e-10	0.0382459	0.0316369	0.2267	0.2267	0.714559	14	0.653823494445983	1.039	0.977 - 1.105	ASCL1	NA	NA
cg10604851	12	NA	103344336	rs7139385	12	103897139	T	C	0.190855	0.014	0.0083	0.091652	-0.290393	0.0422686	6.412035e-12	-0.0482106	0.0294308	0.101401	0.101401	0.56371	20	0.489964660068048	0.953	0.9 - 1.01	ASCL1	NA	NA
cg27569040	12	NA	103351855	rs9782	12	103351826	C	T	0.324056	0.0051	0.008	0.523799	-0.713638	0.0309955	2.68639e-117	-0.00714648	0.0112145	0.523958	0.334261	0.418312	7	0.848905701600636	0.993	0.971 - 1.015	ASCL1	NA	NA
cg11045524	9	NA	133320781	rs4740158	9	133325472	T	C	0.220676	0.01	0.0087	0.250381	0.215054	0.0373816	8.77066e-09	0.0464999	0.0412545	0.25968	0.25968	0.256361	15	0.681294428291536	1.048	0.966 - 1.136	ASS1	NA	NA
cg13597397	9	NA	133320948	rs74995491	9	133322538	A	G	0.111332	0.0087	0.0108	0.420499	0.840305	0.0479122	7.288112e-69	0.0103534	0.012866	0.420989	0.186232	0.220547	20	0.796239555721463	1.01	0.985 - 1.036	ASS1	NA	NA
cg14085177	9	NA	133312912	rs62581033	9	133310222	T	C	0.124254	-0.0131	0.0109	0.229428	0.497533	0.0536157	1.701037e-20	-0.0263299	0.0220911	0.233308	0.436105	0.0717065	20	0.658832778561099	0.974	0.933 - 1.017	ASS1	NA	NA
cg14506175	9	NA	133336854	rs1215988	9	133332555	A	G	0.370775	0.0065	0.0064	0.309808	-0.268429	0.031721	2.62454e-17	-0.024215	0.0240136	0.313268	0.586556	0.49174	20	0.727082601955688	0.976	0.931 - 1.023	ASS1	NA	NA
cg14529412	9	NA	133349223	rs58283294	9	133352554	A	G	0.122266	-0.001	0.0132	0.939612	0.644659	0.0545939	3.537679e-32	-0.00155121	0.0204763	0.939613	0.35097	0.39102	20	0.986097593548459	0.998	0.959 - 1.039	ASS1	NA	NA
cg01352472	12	NA	51154575	rs11503907	12	51153577	A	G	0.387674	0.0092	0.0088	0.295813	1.12956	0.0238331	0	0.00814478	0.00779256	0.29593	0.0302768	0.00272894	20	0.713432865865892	1.008	0.993 - 1.024	ATF1	NA	NA
cg00019759	1	NA	212687842	rs79890508	1	212655756	C	T	0.0487078	0.0079	0.0205	0.699966	0.647828	0.0699686	2.06679e-20	0.0121946	0.0316716	0.700213	0.700213	0.0166576	20	0.920825991545741	1.012	0.951 - 1.077	ATF3	NA	NA
cg00909806	1	NA	212688762	rs878947	1	212683565	G	A	0.257455	-0.0158	0.0068	0.0201507	0.939335	0.0340116	6.745182e-168	-0.0168204	0.00726474	0.0205938	0.169047	0.339753	20	0.249322647468354	0.983	0.969 - 0.997	ATF3	NA	NA
cg03970567	1	NA	212761056	rs12739624	1	212761057	A	G	0.154076	0.0021	0.0084	0.802587	-1.74901	0.0284652	0	-0.00120068	0.00480277	0.802589	0.491095	0.827691	20	0.949996731169356	0.999	0.989 - 1.008	ATF3	NA	NA
cg04323713	1	NA	212738603	rs58752775	1	212733384	C	A	0.0258449	0.0157	0.0308	0.610233	-3.70395	0.0706661	0	-0.00423872	0.00831585	0.61025	0.13539	0.855296	20	0.889367176959916	0.996	0.98 - 1.012	ATF3	NA	NA
cg10533103	1	NA	212688961	rs112545253	1	212687881	A	G	0.176938	-0.0141	0.0077	0.0670754	0.260638	0.0429351	1.275038e-09	-0.054098	0.0308577	0.0795774	0.0795774	0.0189677	20	0.450138013886542	0.947	0.892 - 1.006	ATF3	NA	NA
cg11968804	1	NA	212688447	rs11805307	1	212703592	T	C	0.249503	-0.0163	0.0067	0.0149811	0.661249	0.0361603	1.057967e-74	-0.0246503	0.0102216	0.0158832	0.0824613	0.181267	20	0.219157380421022	0.976	0.956 - 0.995	ATF3	NA	NA
cg14988680	1	NA	212688417	rs11805307	1	212703592	T	C	0.249503	-0.0163	0.0067	0.0149811	0.703027	0.0363288	1.969513e-83	-0.0231854	0.00960523	0.0157856	0.124224	0.212761	20	0.218291887488935	0.977	0.959 - 0.996	ATF3	NA	NA
cg18147098	1	NA	212688916	rs112545253	1	212687881	A	G	0.176938	-0.0141	0.0077	0.0670754	0.399877	0.0444189	2.208222e-19	-0.0352609	0.0196502	0.0727457	0.2413	0.0134492	20	0.432149537222715	0.965	0.929 - 1.003	ATF3	NA	NA
cg23075506	1	NA	212688997	rs112545253	1	212687881	A	G	0.176938	-0.0141	0.0077	0.0670754	0.304509	0.0437048	3.228399e-12	-0.046304	0.0261453	0.0765567	0.188112	0.0215386	20	0.442613908160622	0.955	0.907 - 1.005	ATF3	NA	NA
cg23534142	1	NA	212739113	rs142799689	1	212834278	G	A	0.0149105	0.0182	0.0457	0.690446	-2.26504	0.162451	3.475364e-44	-0.00803518	0.0201845	0.690566	0.959802	0.599902	12	0.917649947182252	0.992	0.954 - 1.032	ATF3	NA	NA
cg24642169	1	NA	212731669	rs1331060	1	212702656	G	A	0.127237	-0.0105	0.0083	0.20585	-0.832869	0.0476236	1.750744e-68	0.012607	0.00999159	0.207034	0.319981	0.00534709	20	0.634963324542748	1.013	0.993 - 1.033	ATF3	NA	NA
cg12648759	1	NA	161812851	rs61802510	1	161812478	G	T	0.302187	-0.0003	0.0066	0.963745	-0.622833	0.0337011	2.932395e-76	0.00048167	0.0105968	0.963745	0.810967	0.372986	20	0.991361325426217	1	0.98 - 1.021	ATF6	NA	NA
cg02019508	12	NA	53995154	rs1485395	12	53995077	C	T	0.175944	0.0093	0.0079	0.23911	0.795059	0.0406587	3.778461e-85	0.0116972	0.00995436	0.23996	0.853371	0.328576	20	0.66475758962766	1.012	0.992 - 1.032	ATF7	NA	NA
cg04404543	12	NA	54019307	rs1485395	12	53995077	C	T	0.175944	0.0093	0.0079	0.23911	0.342574	0.0420251	3.589961e-16	0.0271474	0.0233	0.243967	0.243967	0.416872	20	0.667434306336281	1.028	0.982 - 1.076	ATF7	NA	NA
cg13074795	12	NA	53996158	rs1485395	12	53995077	C	T	0.175944	0.0093	0.0079	0.23911	0.625772	0.0415735	3.34019e-51	0.0148617	0.012663	0.240543	0.656119	0.362366	20	0.665291607040633	1.015	0.99 - 1.04	ATF7	NA	NA
cg05231509	11	NA	108094111	rs117988122	11	106816999	C	T	0.0188867	-0.0057	0.037	0.877567	0.638938	0.107062	2.402898e-09	-0.00892105	0.0579278	0.877608	0.877608	0.513523	8	0.969494332642023	0.991	0.885 - 1.11	ATM	NA	NA
cg05933765	10	NA	69992156	rs1900001	10	70004654	A	G	0.168986	0.0016	0.0087	0.854086	-0.271453	0.0409257	3.293225e-11	-0.00589421	0.0320621	0.854141	0.854141	0.159015	20	0.963759704481708	0.994	0.934 - 1.059	ATOH7	NA	NA
cg06988349	10	NA	69991859	rs4745950	10	69996455	A	G	0.247515	0.0066	0.0068	0.331753	0.37456	0.0395347	2.687803e-21	0.0176207	0.0182497	0.334277	0.334277	0.0665326	20	0.743756837356117	1.018	0.982 - 1.055	ATOH7	NA	NA
cg14414792	10	NA	69992001	rs7895164	10	69985415	C	T	0.187873	-0.004	0.0084	0.633939	-0.571748	0.043172	4.921343e-40	0.00699609	0.0147013	0.634158	0.597844	0.382152	20	0.897129898984565	1.007	0.978 - 1.036	ATOH7	NA	NA
cg17528580	10	NA	69962886	rs7081820	10	69914009	C	T	0.485089	-0.0024	0.0065	0.711956	-0.203534	0.0327047	4.865579e-10	0.0117916	0.0319919	0.712439	0.712439	0.201701	20	0.924458722800365	1.012	0.95 - 1.077	ATOH7	NA	NA
cg18338521	10	NA	69995036	rs10762199	10	70030464	C	T	0.2167	0.0121	0.008	0.130407	-0.252942	0.0390364	9.193495e-11	-0.047837	0.032478	0.140776	0.140776	0.0201418	20	0.554519307492021	0.953	0.894 - 1.016	ATOH7	NA	NA
cg19278229	10	NA	69968544	rs10998023	10	69972596	A	G	0.318091	-0.0109	0.0067	0.103766	-0.566949	0.0333791	1.057645e-64	0.0192257	0.0118717	0.10535	0.449397	0.175607	20	0.496651142138618	1.019	0.996 - 1.043	ATOH7	NA	NA
cg00308503	5	NA	160171384	rs12653582	5	160180489	C	T	0.0934394	0.0038	0.013	0.770051	-0.343884	0.0604582	1.285686e-08	-0.0110502	0.0378534	0.770346	0.770346	0.158593	13	0.94181906605361	0.989	0.918 - 1.065	ATP10B	NA	NA
cg13629358	5	NA	160112456	rs10060768	5	160118040	G	A	0.158052	0.0113	0.0076	0.137056	0.622943	0.0453688	6.652118e-43	0.0181397	0.0122715	0.139354	0.0642408	0.325694	20	0.552277006934168	1.018	0.994 - 1.043	ATP10B	NA	NA
cg20963030	5	NA	160280315	rs10037081	5	160298333	T	A	0.173956	-0.0028	0.0102	0.783693	0.549613	0.0412237	1.498811e-40	-0.00509449	0.0185624	0.783738	0.706738	0.270262	20	0.944734560849827	0.995	0.959 - 1.032	ATP10B	NA	NA
cg22160263	5	NA	159992288	rs114107641	5	160276750	A	G	0.00795229	-0.0241	0.035	0.491093	-3.50998	0.115201	6.861411e-204	0.00686613	0.0099741	0.491204	0.528806	0.275499	11	0.833326402808948	1.007	0.987 - 1.027	ATP10B	NA	NA
cg24639117	5	NA	160186987	rs6556521	5	160182215	T	C	0.489066	-0.0006	0.0065	0.926454	0.243294	0.0327657	1.125684e-13	-0.00246616	0.0267188	0.926459	0.926459	0.229549	14	0.983324126900109	0.998	0.947 - 1.051	ATP10B	NA	NA
cg02144516	1	NA	1311909	rs78446752	1	1183397	T	C	0.0666004	0.0164	0.0097	0.09089	0.426657	0.0599257	1.081113e-12	0.0384384	0.0233671	0.0999747	0.0999747	0.0152796	20	0.487312864209213	1.039	0.993 - 1.088	AURKAIP1	NA	NA
cg14094639	1	NA	1309477	rs12093363	1	1171153	T	C	0.028827	0.0144	0.023	0.531258	-0.66456	0.0985587	1.55383e-11	-0.0216685	0.0347583	0.533018	0.533018	0.285969	20	0.853094554278787	0.979	0.914 - 1.048	AURKAIP1	NA	NA
cg14992101	1	NA	1307667	rs2260424	1	1314714	A	G	0.0904573	-0.0136	0.0093	0.143641	-0.387373	0.0602167	1.251304e-10	0.0351083	0.0246204	0.153873	0.153873	0.819773	20	0.571171363258356	1.036	0.987 - 1.087	AURKAIP1	NA	NA
cg19871494	1	NA	1310280	rs115928552	1	1239708	G	C	0.0248509	0.0029	0.0353	0.934525	-0.564309	0.0994755	1.4045e-08	-0.00513903	0.062561	0.934532	0.934532	0.308994	20	0.985593930587123	0.995	0.88 - 1.125	AURKAIP1	NA	NA
cg02187522	20	NA	3065488	rs2740192	20	3059396	C	T	0.189861	0.0104	0.0095	0.273632	0.532178	0.0426949	1.16341e-35	0.0195423	0.0179199	0.275476	0.275476	0.472893	10	0.694494930769231	1.02	0.985 - 1.056	AVP	NA	NA
cg04632887	20	NA	3065559	rs2740192	20	3059396	C	T	0.189861	0.0104	0.0095	0.273632	0.472029	0.0425909	1.519714e-28	0.0220326	0.0202238	0.275962	0.531982	0.432858	10	0.695096410647103	1.022	0.983 - 1.064	AVP	NA	NA
cg05136169	20	NA	3065473	rs2740185	20	3061436	A	G	0.201789	0.0054	0.0093	0.56148	0.532241	0.0413016	5.350236e-38	0.0101458	0.017491	0.561876	0.561876	0.843188	10	0.868352991525005	1.01	0.976 - 1.045	AVP	NA	NA
cg11962310	20	NA	3073916	rs45620433	20	3190039	G	C	0.22167	-0.0089	0.0073	0.222777	0.223038	0.0405751	3.864669e-08	-0.0399034	0.0335251	0.233947	0.233947	0.684659	14	0.659672140398905	0.961	0.9 - 1.026	AVP	NA	NA
cg07083941	21	NA	30675125	rs2254038	21	30745722	T	C	0.371769	0.0108	0.0072	0.133614	0.192872	0.0322967	2.345624e-09	0.0559958	0.0384901	0.145722	0.145722	0.0903891	20	0.560971047313948	1.058	0.981 - 1.14	BACH1	NA	NA
cg11790673	1	NA	212845129	rs3768546	1	212868020	G	C	0.0407555	-0.0075	0.0165	0.649436	-0.653418	0.0871536	6.513876e-14	0.0114781	0.0252982	0.650036	0.724881	0.713021	14	0.904230073461156	1.012	0.963 - 1.063	BATF3	NA	NA
cg15718594	1	NA	212874742	rs9651103	1	212878217	T	C	0.324056	-0.0073	0.0065	0.261405	0.274353	0.034421	1.580261e-15	-0.026608	0.0239261	0.266099	0.266099	0.778658	20	0.686869092641551	0.974	0.929 - 1.02	BATF3	NA	NA
cg22158854	1	NA	212877269	rs1156058	1	212869536	C	A	0.33002	-0.0096	0.0067	0.151905	0.258099	0.0332485	8.312939e-15	-0.0371951	0.0263975	0.158825	0.158825	0.778838	20	0.577993781837242	0.963	0.915 - 1.015	BATF3	NA	NA
cg22558685	1	NA	212894643	rs12239975	1	212886943	G	C	0.395626	-0.0106	0.0064	0.0976712	-0.449843	0.0331583	6.326082e-42	0.0235638	0.0143328	0.100167	0.172896	0.927872	20	0.48762187888231	1.024	0.995 - 1.053	BATF3	NA	NA
cg08715914	12	NA	26278128	rs1466467	12	26330372	G	A	0.139165	-0.0325	0.0099	0.00102771	-0.289531	0.0414811	2.955586e-12	0.112251	0.0377864	0.00297162	0.00297162	0.937381	20	0.0809210139628123	1.119	1.039 - 1.205	BHLHE41	0.644542855784911	0.215842581237624
cg27574223	12	NA	26280257	rs112137728	12	26278218	C	G	0.132207	-0.0349	0.01	0.00048302	-0.433796	0.0435558	2.290891e-23	0.0804526	0.0244267	0.000989002	0.0216625	0.204876	20	0.0398086717120172	1.084	1.033 - 1.137	BHLHE41	0.667472804883747	0.388936779319895
cg02226939	17	NA	28619481	rs11656408	17	28637173	G	A	0.38171	0.0075	0.0086	0.383158	0.331579	0.0340274	1.947607e-22	0.022619	0.0260401	0.385054	0.385054	0.0268734	20	0.777031889140028	1.023	0.972 - 1.076	BLMH	NA	NA
cg09363564	1	NA	169337483	rs12083249	1	169111592	G	A	0.0447316	-0.0084	0.0131	0.521379	-1.33758	0.0615452	9.941011e-105	0.00627999	0.00979806	0.52156	0.473739	0.568893	20	0.847797871078508	1.006	0.987 - 1.026	BLZF1	NA	NA
cg02365648	10	NA	133791976	rs138426819	10	133802992	A	C	0.0168986	0.0336	0.0274	0.220094	-2.26936	0.0850077	5.256766e-157	-0.014806	0.0120866	0.220581	0.111827	0.194866	13	0.648058791900448	0.985	0.962 - 1.009	BNIP3	NA	NA
cg02388416	10	NA	133796348	rs11146518	10	133814737	G	C	0.568588	-0.0031	0.0066	0.638571	-0.345584	0.0324517	1.758969e-26	0.00897031	0.0191167	0.638898	0.0701324	0.0112659	20	0.899552964821179	1.009	0.972 - 1.048	BNIP3	NA	NA
cg02886408	10	NA	133796164	rs75977155	10	133796219	C	T	0.181909	-0.0226	0.0093	0.0150943	-0.378347	0.0451538	5.334089e-17	0.0597334	0.0255935	0.0195992	0.0468579	0.0477564	19	0.243316504632694	1.062	1.01 - 1.116	BNIP3	0.415432388356905	0.0818193796570231
cg15390444	10	NA	133793442	rs111632741	10	133795801	G	T	0.190855	-0.0235	0.0091	0.00981108	0.430014	0.0454093	2.805944e-21	-0.0546494	0.0219349	0.0127227	0.0127227	0.147335	17	0.194375031567797	0.947	0.907 - 0.988	BNIP3	0.414965654605298	0.162008744751494
cg18477674	10	NA	133793527	rs75977155	10	133796219	C	T	0.181909	-0.0226	0.0093	0.0150943	0.383335	0.0456364	4.473683e-17	-0.0589563	0.0252557	0.0195759	0.0195759	0.168721	17	0.24321723777336	0.943	0.897 - 0.991	BNIP3	0.398966008334227	0.140431285590174
cg21762589	10	NA	133796476	rs9419217	10	133758379	G	A	0.390656	-0.0188	0.0063	0.00284389	0.224292	0.0329102	9.408099e-12	-0.0838193	0.0306629	0.00626518	0.00626518	0.167132	20	0.128654278350854	0.92	0.866 - 0.977	BNIP3	0.565047530020603	0.999344456478383
cg23471067	10	NA	133793477	rs111632741	10	133795801	G	T	0.190855	-0.0235	0.0091	0.00981108	0.388535	0.045324	1.013572e-17	-0.0604836	0.024461	0.0134113	0.0134113	0.194857	17	0.199789821802002	0.941	0.897 - 0.988	BNIP3	0.389716299363311	0.438485512590217
cg25233900	10	NA	133793646	rs112782563	10	133803598	T	C	0.191849	-0.0244	0.0092	0.00799753	0.305947	0.0458622	2.540805e-11	-0.0797525	0.0323599	0.0137188	0.0137188	0.164589	17	0.202052806615336	0.923	0.867 - 0.984	BNIP3	0.418181687904567	0.119228021625514
cg25707298	10	NA	133799420	rs111632741	10	133795801	G	T	0.190855	-0.0235	0.0091	0.00981108	0.261335	0.0449235	5.979058e-09	-0.0899228	0.038098	0.0182599	0.0182599	0.29046	14	0.235290519507836	0.914	0.848 - 0.985	BNIP3	0.413420844454637	0.0718922405660101
cg08534327	14	NA	36296022	rs1169030	14	36254076	G	A	0.0576541	-0.0297	0.0205	0.147399	0.913457	0.070207	1.060531e-38	-0.0325138	0.0225809	0.149901	0.489488	0.63874	7	0.566587606903783	0.968	0.926 - 1.012	BRMS1L	NA	NA
cg02851062	11	NA	122848983	rs1381246	11	122848974	G	C	0.476143	-0.0002	0.0063	0.974675	-0.261343	0.0318346	2.222794e-16	0.000765278	0.0241064	0.974675	0.974675	0.683619	20	0.994568863140984	1.001	0.955 - 1.049	BSX	NA	NA
cg03812107	11	NA	122849037	rs11218912	11	122851155	A	G	0.417495	2e-04	0.0072	0.977839	0.289795	0.0318775	9.822089e-20	0.000690142	0.0248452	0.977839	0.977839	0.475299	20	0.994594904895226	1.001	0.953 - 1.051	BSX	NA	NA
cg08231870	10	NA	103070372	rs12411910	10	103068972	T	C	0.281312	-0.0008	0.0075	0.915053	0.509564	0.0343732	1.017989e-49	-0.00156997	0.0147189	0.915056	0.0420305	0.00308597	20	0.980444559613429	0.998	0.97 - 1.028	BTRC	NA	NA
cg12645616	10	NA	103070480	rs12411910	10	103068972	T	C	0.281312	-0.0008	0.0075	0.915053	0.359963	0.0345804	2.244889e-25	-0.00222245	0.0208366	0.915058	0.351516	0.00257347	20	0.980444559613429	0.998	0.958 - 1.039	BTRC	NA	NA
cg16819381	10	NA	103070855	rs683228	10	103062273	C	T	0.435388	0.0098	0.0063	0.119814	0.320349	0.0326995	1.162654e-22	0.0305916	0.0199124	0.124463	0.124463	0.0225762	20	0.531332471124066	1.031	0.992 - 1.072	BTRC	NA	NA
cg23873525	10	NA	103070221	rs683228	10	103062273	C	T	0.435388	0.0098	0.0063	0.119814	0.374352	0.0321874	2.888245e-31	0.0261786	0.0169789	0.123116	0.132496	0.0023882	20	0.529497086950537	1.027	0.993 - 1.061	BTRC	NA	NA
cg24472574	10	NA	103070503	rs12411910	10	103068972	T	C	0.281312	-0.0008	0.0075	0.915053	0.342103	0.0353233	3.495501e-22	-0.00233848	0.0219246	0.915059	0.915059	0.00291262	20	0.980444559613429	0.998	0.956 - 1.041	BTRC	NA	NA
cg02996137	17	NA	5347973	rs3744711	17	5346599	G	A	0.164016	-0.003	0.0082	0.714474	0.49368	0.0440319	3.565435e-29	-0.00607681	0.0166188	0.714619	0.394923	0.00284309	20	0.925390041678164	0.994	0.962 - 1.027	C1QBP	NA	NA
cg21200380	17	NA	5342446	rs79967188	17	5785093	T	C	0.00894632	0.0124	0.0391	0.751141	0.802772	0.146447	4.213626e-08	0.0154465	0.0487877	0.751543	0.751543	NA	NA	0.936644591644617	1.016	0.923 - 1.117	C1QBP	NA	NA
cg01833890	12	NA	2564063	rs4765936	12	2563476	G	A	0.307157	0.0013	0.007	0.852669	-0.21905	0.0342817	1.662044e-10	-0.00593473	0.0319697	0.85273	0.85273	0.21544	18	0.963498347687861	0.994	0.934 - 1.058	CACNA1C	NA	NA
cg03727754	12	NA	2564100	rs55674974	12	2564110	T	C	0.39662	-0.0071	0.0087	0.414448	-0.940833	0.0268106	9.002851e-270	0.00754651	0.00924963	0.414574	0.870212	0.146868	20	0.793311683904291	1.008	0.989 - 1.026	CACNA1C	NA	NA
cg03885818	12	NA	2299830	rs7957545	12	2324042	C	T	0.364811	-0.0032	0.0075	0.669622	-0.894465	0.0283498	1.737064e-218	0.00357756	0.00838566	0.669651	0.120519	8.710056e-05	20	0.910585373426715	1.004	0.987 - 1.02	CACNA1C	NA	NA
cg07267600	12	NA	2750053	rs2238096	12	2749913	C	A	0.0675944	-0.0043	0.0093	0.643819	-0.489524	0.0677745	5.091542e-13	0.00878404	0.0190369	0.644497	0.644497	0.801714	20	0.901976274087123	1.009	0.972 - 1.047	CACNA1C	NA	NA
cg07986199	12	NA	2743038	rs887334	12	2724022	T	G	0.258449	0.0066	0.0072	0.359317	0.274502	0.0392665	2.734212e-12	0.0240435	0.0264538	0.36341	0.36341	0.464904	17	0.762792941956288	1.024	0.973 - 1.079	CACNA1C	NA	NA
cg08161922	12	NA	2163608	rs2299656	12	2165147	G	A	0.054672	-0.0021	0.0083	0.800259	0.707255	0.0802019	1.160705e-18	-0.00296923	0.0117403	0.800339	0.800339	0.115848	14	0.949996731169356	0.997	0.974 - 1.02	CACNA1C	NA	NA
cg09436713	12	NA	2323135	rs2238049	12	2306128	G	A	0.371769	0.0073	0.0067	0.27591	-0.377009	0.032333	2.036298e-31	-0.019363	0.0178489	0.277998	0.357779	0.35877	20	0.696836290348461	0.981	0.947 - 1.016	CACNA1C	NA	NA
cg10024799	12	NA	2641381	rs73046278	12	2641608	A	T	0.0497018	0.0084	0.0183	0.646222	-1.84302	0.0710051	1.547506e-148	-0.00455773	0.0099309	0.646274	0.669013	0.493853	20	0.902370847874987	0.995	0.976 - 1.015	CACNA1C	NA	NA
cg10956480	12	NA	2338945	rs2239035	12	2349081	C	A	0.0337972	-0.0044	0.0099	0.656721	-0.861082	0.103817	1.092844e-16	0.00510985	0.0115137	0.657182	0.657182	0.374036	4	0.906700885657089	1.005	0.983 - 1.028	CACNA1C	NA	NA
cg11046030	12	NA	2082218	rs7298333	12	2113348	C	A	0.498012	-0.0022	0.0063	0.726934	0.182508	0.03118	4.817791e-09	-0.0120543	0.0345805	0.7274	0.7274	0.05691	13	0.929454070411975	0.988	0.923 - 1.057	CACNA1C	NA	NA
cg14870792	12	NA	2163532	rs3794304	12	2163762	A	G	0.0725646	0.003	0.0082	0.714474	0.461619	0.0700787	4.483711e-11	0.00649887	0.017791	0.714894	0.714894	0.171977	6	0.925390041678164	1.007	0.972 - 1.042	CACNA1C	NA	NA
cg15243478	12	NA	2255779	rs78557449	12	2303269	T	C	0.0308151	0.0254	0.0224	0.256825	0.544195	0.0852165	1.702561e-10	0.0466745	0.0418056	0.264223	0.264223	0.52594	16	0.685312116055122	1.048	0.965 - 1.137	CACNA1C	NA	NA
cg18806606	12	NA	2760899	rs10161158	12	2768972	T	A	0.297217	0.0028	0.0068	0.680512	-0.286056	0.0351922	4.350754e-16	-0.0097883	0.0238021	0.680898	0.680898	0.245895	20	0.914034292496742	0.99	0.945 - 1.038	CACNA1C	NA	NA
cg19945202	12	NA	2788847	rs1051375	12	2788879	G	A	0.296223	-0.001	0.0067	0.881353	0.355859	0.0361618	7.515895e-23	-0.0028101	0.0188298	0.881367	0.881367	0.409231	20	0.970515939687276	0.997	0.961 - 1.035	CACNA1C	NA	NA
cg21806090	12	NA	2198034	rs116900276	12	2198161	G	C	0.0208748	0.013	0.0395	0.74207	-3.28546	0.112239	2.355347e-188	-0.00395683	0.0120234	0.742085	0.60635	0.722032	20	0.933857087969108	0.996	0.973 - 1.02	CACNA1C	NA	NA
cg23427362	12	NA	2335272	rs7966042	12	2414353	C	T	0.0387674	0.01	0.0233	0.667789	0.682009	0.0693414	7.914787e-23	0.0146626	0.0341963	0.668086	0.390371	0.36787	18	0.910362509474785	1.015	0.949 - 1.085	CACNA1C	NA	NA
cg24393317	12	NA	2760969	rs1990322	12	2760970	G	A	0.299205	0.0053	0.0072	0.461663	1.21809	0.0256312	0	0.00435107	0.0059116	0.461717	0.860045	0.0864637	20	0.819040621832359	1.004	0.993 - 1.016	CACNA1C	NA	NA
cg25519930	12	NA	2161640	rs2299656	12	2165147	G	A	0.054672	-0.0021	0.0083	0.800259	-1.41908	0.0779074	3.922255e-74	0.00147983	0.0058494	0.800278	0.800278	0.0484652	19	0.949996731169356	1.001	0.99 - 1.013	CACNA1C	NA	NA
cg25557995	12	NA	2761091	rs16929809	12	2759709	C	T	0.2833	0.001	0.0068	0.883086	-0.931306	0.0325616	6.468032e-180	-0.00107376	0.00730167	0.883087	0.765833	0.334006	20	0.971221752287981	0.999	0.985 - 1.013	CACNA1C	NA	NA
cg25720625	12	NA	2247784	rs78557449	12	2303269	T	C	0.0308151	0.0254	0.0224	0.256825	0.575275	0.0851386	1.409527e-11	0.0441528	0.0394824	0.263443	0.263443	0.634926	17	0.684530667535276	1.045	0.967 - 1.129	CACNA1C	NA	NA
cg26361533	12	NA	2445561	rs3819530	12	2436797	A	G	0.406561	-0.0037	0.0063	0.557001	-0.249132	0.0329652	4.111625e-14	0.0148516	0.025364	0.558187	0.558187	0.205316	20	0.866160064212286	1.015	0.966 - 1.067	CACNA1C	NA	NA
cg26794883	12	NA	2376330	rs34665347	12	2385385	G	T	0.0387674	0.0113	0.0227	0.618627	-0.458745	0.0690663	3.09254e-11	-0.0246324	0.0496216	0.619609	0.619609	0.692019	14	0.892500715802738	0.976	0.885 - 1.075	CACNA1C	NA	NA
cg27470433	12	NA	2432681	rs2239045	12	2433899	T	C	0.321074	0.0031	0.0065	0.633417	1.09113	0.0269035	0	0.00284108	0.00595751	0.63344	0.0867156	0.325705	20	0.897117178474876	1.003	0.991 - 1.015	CACNA1C	NA	NA
cg01051318	2	NA	27440764	rs77531601	2	27415708	G	C	0.0497018	0.0181	0.0207	0.381903	0.937182	0.0779292	2.592306e-33	0.0193132	0.0221458	0.383157	0.778193	0.173888	20	0.776479799061885	1.02	0.976 - 1.065	CAD	NA	NA
cg03411727	2	NA	27444023	rs141159520	2	27409182	A	C	0.0497018	0.0169	0.0207	0.414257	0.68589	0.0792811	5.088488e-18	0.0246395	0.0303138	0.416325	0.416325	0.0821042	17	0.794358363318066	1.025	0.966 - 1.088	CAD	NA	NA
cg12506373	2	NA	27440548	rs61741874	2	27462651	C	T	0.0626243	-0.0066	0.0178	0.710797	0.373678	0.0684119	4.703504e-08	-0.0176623	0.0477443	0.711431	0.711431	0.0155694	13	0.924372853198037	0.982	0.895 - 1.079	CAD	NA	NA
cg18174402	2	NA	27441263	rs77531601	2	27415708	G	C	0.0497018	0.0181	0.0207	0.381903	0.475621	0.0795435	2.239864e-09	0.0380555	0.0439849	0.386932	0.386932	0.21278	20	0.778453099334621	1.039	0.953 - 1.132	CAD	NA	NA
cg00841408	3	NA	9811940	rs3872715	3	9812051	G	T	0.232604	0.0122	0.0068	0.0727944	-0.377327	0.0376496	1.219191e-23	-0.0323327	0.018308	0.0773887	0.0773887	0.232363	20	0.444852087507666	0.968	0.934 - 1.004	CAMK1	NA	NA
cg01396022	3	NA	9811990	rs3872715	3	9812051	G	T	0.232604	0.0122	0.0068	0.0727944	-0.302027	0.0378668	1.510986e-15	-0.0403937	0.0230771	0.0800524	0.0800524	0.155042	20	0.451324096861094	0.96	0.918 - 1.005	CAMK1	NA	NA
cg14558573	3	NA	9811813	rs7637785	3	9847673	C	A	0.200795	0.012	0.0069	0.0820118	-0.308027	0.0389182	2.47764e-15	-0.0389576	0.022935	0.0893932	0.0893932	0.252451	20	0.467602712314557	0.962	0.92 - 1.006	CAMK1	NA	NA
cg23243617	3	NA	9811806	rs57081507	3	9816932	A	C	0.180915	0.0179	0.0143	0.210662	-0.24577	0.0405717	1.381179e-09	-0.0728324	0.0594138	0.220255	0.220255	0.232769	18	0.647721063595597	0.93	0.828 - 1.045	CAMK1	NA	NA
cg23451076	3	NA	9811863	rs3872715	3	9812051	G	T	0.232604	0.0122	0.0068	0.0727944	-0.206222	0.0377344	4.627075e-08	-0.0591597	0.0347056	0.0882668	0.0882668	0.233066	12	0.465412203110236	0.943	0.881 - 1.009	CAMK1	NA	NA
cg00564723	10	NA	75632066	rs2688626	10	75611090	G	A	0.224652	-0.0145	0.0066	0.0280226	0.505332	0.0371438	3.752226e-42	-0.028694	0.0132299	0.0300924	0.0573308	0.00300833	20	0.296963442556328	0.972	0.947 - 0.997	CAMK2G	NA	NA
cg07512258	10	NA	75619420	rs2675668	10	75636148	G	A	0.421471	-0.0277	0.0073	0.000147929	-0.278815	0.0324009	7.621161e-18	0.0993491	0.0286148	0.000516686	0.000516686	0.126286	20	0.0253953742947037	1.104	1.044 - 1.168	CAMK2G	0.650975469385629	0.156961703100994
cg23577033	10	NA	75636861	rs183313528	10	75517044	A	G	0.0198807	-0.056	0.0491	0.254066	-1.27663	0.129174	4.930871e-23	0.0438654	0.0387158	0.25721	0.249302	0.631832	10	0.67898115478638	1.045	0.968 - 1.127	CAMK2G	NA	NA
cg25725418	10	NA	75639879	rs2461867	10	75624645	G	T	0.234592	-0.011	0.0067	0.100633	-0.319168	0.0368821	4.9834e-18	0.0344646	0.0213665	0.106741	0.106741	0.00113729	20	0.499564940580217	1.035	0.993 - 1.079	CAMK2G	NA	NA
cg01922437	12	NA	67461690	rs11176499	12	67358566	T	C	0.139165	0.0031	0.0082	0.705394	-0.312303	0.0470277	3.119023e-11	-0.00992625	0.026299	0.705848	0.781748	0.308016	12	0.922433465136706	0.99	0.94 - 1.042	CAND1	NA	NA
cg04956790	12	NA	67663226	rs111768183	12	67755818	G	A	0.0576541	0.0277	0.0183	0.130112	-1.41351	0.0678667	2.424779e-96	-0.0195966	0.0129806	0.131125	0.200682	0.0579433	20	0.540639818589715	0.981	0.956 - 1.006	CAND1	NA	NA
cg08356445	12	NA	67461558	rs76699668	12	67475220	T	C	0.0188867	-0.0128	0.0317	0.68637	0.860875	0.111561	1.194376e-14	-0.0148686	0.0368734	0.686776	0.882818	0.939482	20	0.916110654399636	0.985	0.917 - 1.059	CAND1	NA	NA
cg08501420	12	NA	67463828	rs6581745	12	67531974	T	C	0.0188867	-0.0139	0.0323	0.666948	-0.654905	0.114454	1.052738e-08	0.0212244	0.0494594	0.66783	0.66783	0.919989	17	0.910362509474785	1.021	0.927 - 1.125	CAND1	NA	NA
cg14292572	12	NA	67665055	rs1066404	12	67658426	A	G	0.349901	0.0089	0.0067	0.18406	0.391789	0.0343696	4.215655e-30	0.0227163	0.0172168	0.187025	0.0437453	0.613732	20	0.611372745858473	1.023	0.989 - 1.058	CAND1	NA	NA
cg20473420	12	NA	67782441	rs4143175	12	67782397	T	C	0.246521	0.0022	0.007	0.753304	-0.80426	0.0365669	3.27176e-107	-0.00273543	0.00870454	0.753328	0.189062	0.0710941	20	0.937075707348404	0.997	0.98 - 1.014	CAND1	NA	NA
cg03542686	1	NA	19794335	rs4912100	1	19798007	G	A	0.459245	-0.0041	0.0063	0.51518	-0.182737	0.0321312	1.291334e-08	0.0224366	0.0347008	0.517908	0.517908	0.991367	20	0.845687584357912	1.023	0.955 - 1.095	CAPZB	NA	NA
cg11335264	1	NA	19806843	rs4912105	1	19800954	C	T	0.0238569	-0.038	0.0262	0.146952	-2.41592	0.118143	6.129955e-93	0.015729	0.010872	0.147968	0.156692	0.213383	14	0.564056146128193	1.016	0.994 - 1.038	CAPZB	NA	NA
cg15624109	1	NA	19816162	rs6664461	1	19809171	T	C	0.407555	1e-04	0.0069	0.988437	-0.862998	0.0284636	6.362918e-202	-0.000115875	0.00799538	0.988437	0.787732	0.0427423	20	0.996463353632364	1	0.984 - 1.016	CAPZB	NA	NA
cg19713429	1	NA	19810690	rs904965	1	19772134	G	A	0.392644	-0.0011	0.0063	0.861391	0.249283	0.0329123	3.614695e-14	-0.00441265	0.0252792	0.861428	0.920957	0.902133	20	0.965679463802933	0.996	0.947 - 1.046	CAPZB	NA	NA
cg23919742	1	NA	19832174	rs55770736	1	19832175	A	G	0.336978	-0.0062	0.0065	0.340162	-1.39634	0.0164631	0	0.00444016	0.00465531	0.340192	0.129514	0.0257852	20	0.747822269948272	1.004	0.995 - 1.014	CAPZB	NA	NA
cg12317676	19	NA	10981810	rs144213041	19	10956368	C	A	0.0596421	0.0105	0.0206	0.610255	0.470784	0.0796082	3.343903e-09	0.0223032	0.043919	0.611575	0.611575	0.254629	5	0.889596306663778	1.023	0.938 - 1.114	CARM1	NA	NA
cg24475716	19	NA	10982411	rs77011416	19	10992469	T	C	0.0238569	0.0051	0.0292	0.861349	0.755392	0.123125	8.507504e-10	0.00675146	0.0386711	0.861404	0.861404	0.0810203	16	0.965679463802933	1.007	0.933 - 1.086	CARM1	NA	NA
cg12021988	3	NA	105831607	rs76093239	3	105822232	T	C	0.105368	-0.0312	0.0131	0.0172339	-0.547882	0.0551441	2.917964e-23	0.0569465	0.0245876	0.0205547	0.0300145	0.0682003	20	0.249107289914662	1.059	1.009 - 1.111	CBLB	0.348577614218254	0.180462633082155
cg13155421	3	NA	105717036	rs3898308	3	105703940	A	G	0.117296	0.0037	0.0099	0.7086	0.486286	0.0505121	6.142252e-22	0.00760869	0.0203737	0.708809	0.708809	0.0668074	20	0.923070840278839	1.008	0.968 - 1.049	CBLB	NA	NA
cg14091595	3	NA	105588068	rs4894962	3	105600699	G	A	0.235586	-0.0009	0.0072	0.900524	-1.14852	0.0263921	0	0.00078362	0.00626898	0.900524	0.263462	0.174951	20	0.976622375151859	1.001	0.989 - 1.013	CBLB	NA	NA
cg16975614	3	NA	105601834	rs10933833	3	105598185	A	T	0.233598	-0.0013	0.0072	0.856716	0.580312	0.0372699	1.155086e-54	-0.00224018	0.012408	0.856726	0.584226	0.188656	20	0.964547331263512	0.998	0.974 - 1.022	CBLB	NA	NA
cg23526329	3	NA	105685022	rs111680330	3	105685170	C	G	0.10338	0.0089	0.0097	0.358867	0.577761	0.0543045	1.956535e-26	0.0154043	0.0168513	0.360647	0.360647	0.0911679	14	0.760362882853094	1.016	0.983 - 1.05	CBLB	NA	NA
cg23719209	3	NA	105333123	rs526375	3	105283897	C	A	0.166998	-0.0187	0.0108	0.0833659	-0.264684	0.046375	1.146607e-08	0.0706502	0.0426397	0.097537	0.097537	0.217451	12	0.483225339505259	1.073	0.987 - 1.167	CBLB	NA	NA
cg07871202	3	NA	42306580	rs11571864	3	42301709	A	G	0.475149	0.0065	0.0063	0.302191	-0.257622	0.0331696	8.047972e-15	-0.0252307	0.0246692	0.306421	0.306421	0.0443678	13	0.721991257189542	0.975	0.929 - 1.023	CCK	NA	NA
cg10778780	3	NA	42307866	rs7616571	3	42304285	C	A	0.488072	0.0026	0.0063	0.679828	0.183366	0.0324848	1.654938e-08	0.0141793	0.0344492	0.680633	0.680633	0.0957608	6	0.913983101675978	1.014	0.948 - 1.085	CCK	NA	NA
cg13732201	3	NA	42305815	rs11571842	3	42306446	T	C	0.486083	0.0016	0.0063	0.79952	-0.249875	0.0328375	2.753263e-14	-0.00640321	0.0252267	0.799629	0.799629	0.0577039	10	0.949996731169356	0.994	0.946 - 1.044	CCK	NA	NA
cg15778433	3	NA	42304070	rs33511	3	42392381	A	G	0.383698	-0.0003	0.0065	0.963188	-0.245666	0.0334397	2.034429e-13	0.00122117	0.0264593	0.963188	0.963188	0.58944	11	0.991361325426217	1.001	0.951 - 1.055	CCK	NA	NA
cg16864658	3	NA	42306150	rs11571864	3	42301709	A	G	0.475149	0.0065	0.0063	0.302191	-0.205836	0.0330314	4.618966e-10	-0.0315785	0.0310235	0.308731	0.0451774	0.644837	8	0.724469330771349	0.969	0.912 - 1.03	CCK	NA	NA
cg17621718	3	NA	42306737	rs4377469	3	42303074	G	T	0.102386	-0.0211	0.0081	0.00918908	0.297545	0.0521743	1.177774e-08	-0.0709136	0.0299282	0.0178143	0.0178143	0.408067	5	0.232371096020039	0.932	0.878 - 0.988	CCK	0.35294186082035	0.182649212178857
cg22934295	3	NA	42306385	rs76289056	3	42322480	A	G	0.0755467	-0.0196	0.0097	0.0433193	0.36359	0.0588559	6.506883e-10	-0.0539068	0.0280692	0.0547953	0.0547953	0.244368	5	0.386270303324058	0.948	0.897 - 1.001	CCK	NA	NA
cg25516803	3	NA	42307519	rs4682849	3	42329618	A	G	0.137177	-0.0009	0.012	0.940215	-0.331911	0.0476164	3.157707e-12	0.00271157	0.0361564	0.940218	0.940218	0.82475	4	0.986246514029357	1.003	0.934 - 1.076	CCK	NA	NA
cg04467334	11	NA	6291927	rs10839533	11	6287580	G	A	0.430417	0.0069	0.0066	0.295813	0.23228	0.0330722	2.165053e-12	0.0297055	0.0287271	0.301107	0.167626	0.174295	20	0.717958259474032	1.03	0.974 - 1.09	CCKBR	NA	NA
cg04488853	11	NA	6293288	rs147450405	11	6275545	A	G	0.0109344	-0.0189	0.0405	0.640738	-3.18691	0.132329	3.742738e-128	0.0059305	0.0127106	0.640801	0.786286	0.74775	20	0.900149909059573	1.006	0.981 - 1.031	CCKBR	NA	NA
cg04585209	11	NA	6292311	rs2880829	11	6295483	A	C	0.158052	-0.0119	0.0073	0.103072	-0.307966	0.0482445	1.731514e-10	0.0386406	0.0244646	0.114233	0.433495	0.727157	4	0.514399209550346	1.039	0.991 - 1.09	CCKBR	NA	NA
cg08101193	11	NA	6290951	rs11040825	11	6287029	C	T	0.178926	0.019	0.009	0.0347628	0.235518	0.0427481	3.599607e-08	0.0806732	0.040923	0.0486847	0.0486847	0.711093	10	0.366821746081505	1.084	1 - 1.175	CCKBR	0.149977317322274	0.21755200013541
cg09397087	11	NA	6273537	rs11040816	11	6273464	G	A	0.488072	0.0018	0.0066	0.785063	-0.336443	0.0314099	9.004372e-27	-0.0053501	0.0196234	0.785131	0.785131	0.410857	20	0.945257853231275	0.995	0.957 - 1.034	CCKBR	NA	NA
cg11812625	11	NA	6291339	rs4486604	11	6288411	C	T	0.44334	0.0075	0.0066	0.255804	0.211213	0.0329234	1.405707e-10	0.0355092	0.0317346	0.263164	0.263164	0.150604	20	0.684403209664891	1.036	0.974 - 1.103	CCKBR	NA	NA
cg13580265	11	NA	6291625	rs4486604	11	6288411	C	T	0.44334	0.0075	0.0066	0.255804	0.204833	0.0327836	4.156652e-10	0.0366153	0.03275	0.263557	0.155948	0.0733466	20	0.684717160845945	1.037	0.973 - 1.106	CCKBR	NA	NA
cg18706028	11	NA	6292490	rs2880829	11	6295483	A	C	0.158052	-0.0119	0.0073	0.103072	-0.347128	0.0480998	5.321905e-13	0.0342813	0.0215595	0.111817	0.111817	0.700855	6	0.509337848180007	1.035	0.992 - 1.08	CCKBR	NA	NA
cg19364351	11	NA	6291879	rs2880829	11	6295483	A	C	0.158052	-0.0119	0.0073	0.103072	-0.319155	0.0481319	3.338006e-11	0.037286	0.023554	0.113421	0.154177	0.521284	7	0.512667574983123	1.038	0.991 - 1.087	CCKBR	NA	NA
cg24569624	11	NA	6280804	rs17817285	11	6237673	C	T	0.0536779	-0.0145	0.0177	0.412667	-0.474595	0.082341	8.225572e-09	0.0305524	0.0376698	0.417332	0.417332	0.700926	13	0.794607922091371	1.031	0.958 - 1.11	CCKBR	NA	NA
cg25740457	11	NA	6292896	rs10769675	11	6295604	A	T	0.455268	-0.0083	0.0063	0.187684	-0.186902	0.0333202	2.031785e-08	0.0444083	0.0346247	0.199647	0.199647	0.732084	4	0.626362603948469	1.045	0.977 - 1.119	CCKBR	NA	NA
cg26313599	11	NA	6291951	rs10839533	11	6287580	G	A	0.430417	0.0069	0.0066	0.295813	0.206309	0.0330064	4.089727e-10	0.033445	0.0324353	0.302479	0.174674	0.0953647	20	0.71921344906139	1.034	0.97 - 1.102	CCKBR	NA	NA
cg26700447	11	NA	6292511	rs2880829	11	6295483	A	C	0.158052	-0.0119	0.0073	0.103072	-0.383875	0.0480709	1.398383e-15	0.0309997	0.0194088	0.110222	0.110222	0.416693	7	0.506996181724493	1.031	0.993 - 1.071	CCKBR	NA	NA
cg27443416	11	NA	6291447	rs4486604	11	6288411	C	T	0.44334	0.0075	0.0066	0.255804	0.191944	0.0332483	7.785589e-09	0.0390739	0.0350449	0.264864	0.158441	0.36811	16	0.68586581857356	1.04	0.971 - 1.114	CCKBR	NA	NA
cg01406280	11	NA	69454447	rs2930975	11	69451837	C	G	0.494036	0.0281	0.0072	9.5095e-05	0.232162	0.0322946	6.532269e-13	0.121036	0.0352883	0.000603756	0.000603756	0.0531498	20	0.0282801107272727	1.129	1.053 - 1.209	CCND1	0.988240952564155	0.393173001536874
cg04033857	11	NA	69382880	rs12422135	11	69378736	A	G	0.410537	0.0092	0.0068	0.176074	-0.244106	0.033018	1.434442e-13	-0.0376886	0.0283194	0.183242	0.183242	0.0217246	19	0.606448754210656	0.963	0.911 - 1.018	CCND1	NA	NA
cg09177106	11	NA	69451645	rs1385874	11	69451580	G	A	0.497018	0.0305	0.0072	2.274243e-05	-0.263383	0.0321519	2.573194e-16	-0.115801	0.0307754	0.000168033	0.000168033	0.00265233	20	0.0110651687724719	0.891	0.839 - 0.946	CCND1	NA	NA
cg15114474	11	NA	69451412	rs602652	11	69462642	A	G	0.513917	0.0313	0.007	7.769881e-06	-0.200073	0.0322766	5.692751e-10	-0.156443	0.0431399	0.000287402	0.000287402	0.00057899	18	0.0165265023515337	0.855	0.786 - 0.931	CCND1	NA	NA
cg15192041	11	NA	69414923	rs1872568	11	69418138	G	A	0.27833	0.0168	0.0071	0.0179719	-0.444479	0.0355554	7.367548e-36	-0.037797	0.0162574	0.0200764	0.0200764	0.593219	20	0.246288976390525	0.963	0.933 - 0.994	CCND1	0.081312158634548	0.735903305687981
cg17976121	11	NA	69451115	rs1352075	11	69457293	T	C	0.512922	0.0322	0.0072	7.741092e-06	-0.474109	0.0309698	6.680917e-53	-0.0679168	0.0158211	1.764394e-05	0.00250042	5.420358e-05	20	0.00200213861525424	0.934	0.906 - 0.964	CCND1	NA	NA
cg05236705	19	NA	30315074	rs10421341	19	30308997	A	G	0.282306	-0.0058	0.0095	0.541513	0.249478	0.0371054	1.774254e-11	-0.0232486	0.0382362	0.543171	0.543171	0.236955	20	0.859163089643418	0.977	0.906 - 1.053	CCNE1	NA	NA
cg06636316	19	NA	30303495	rs4804903	19	30293066	T	C	0.356859	-0.0012	0.0071	0.865786	0.220602	0.0337997	6.721761e-11	-0.00543966	0.0321954	0.86583	0.86583	0.349622	20	0.966646630552546	0.995	0.934 - 1.059	CCNE1	NA	NA
cg12100781	19	NA	30336845	rs10408616	19	30334852	G	C	0.374751	-0.0028	0.0064	0.661749	0.539647	0.0322134	5.453808e-63	-0.00518857	0.0118636	0.661857	0.249179	0.0756199	20	0.908382845368974	0.995	0.972 - 1.018	CCNE1	NA	NA
cg16740744	19	NA	30302030	rs3218051	19	30310302	A	G	0.356859	-0.0015	0.0071	0.832678	-0.299734	0.033945	1.04692e-18	0.00500444	0.0236945	0.832726	0.832726	0.274618	20	0.958181844557932	1.005	0.959 - 1.053	CCNE1	NA	NA
cg16836589	19	NA	30303674	rs3218051	19	30310302	A	G	0.356859	-0.0015	0.0071	0.832678	0.890634	0.0298466	1.17043e-195	-0.00168419	0.00797205	0.832683	0.260486	0.295231	20	0.958181844557932	0.998	0.983 - 1.014	CCNE1	NA	NA
cg27475126	19	NA	30303651	rs3218051	19	30310302	A	G	0.356859	-0.0015	0.0071	0.832678	0.945113	0.0289484	8.485693e-234	-0.00158711	0.00751248	0.832682	0.314568	0.29492	20	0.958181844557932	0.998	0.984 - 1.013	CCNE1	NA	NA
cg00040646	12	NA	69979077	rs11177751	12	70002488	G	A	0.242545	7e-04	0.0077	0.927565	1.19948	0.0343239	1.494427e-267	0.000583587	0.00641948	0.927565	0.0321612	5.302116e-05	20	0.983324126900109	1.001	0.988 - 1.013	CCT2	NA	NA
cg20745652	12	NA	69979104	rs800660	12	69944921	T	C	0.355865	0.0169	0.0067	0.0116561	0.39998	0.0330364	9.668313e-34	0.0422521	0.0171105	0.0135352	0.0135352	0.0105075	20	0.200991452027883	1.043	1.009 - 1.079	CCT2	0.825257371577383	0.097954914137786
cg02183531	2	NA	62113199	rs6757672	2	62113679	G	A	0.379722	0.0044	0.0066	0.504985	0.475813	0.0320033	5.346819e-50	0.00924732	0.0138849	0.505413	0.0837359	0.0420382	20	0.840024016235953	1.009	0.982 - 1.037	CCT4	NA	NA
cg12555334	7	NA	56120290	rs7793921	7	56120881	G	A	0.351889	0.0233	0.0066	0.000415084	-0.729182	0.0338447	5.907306e-103	-0.0319536	0.00917195	0.000494269	0.00372051	0.224274	20	0.0246949921380597	0.969	0.951 - 0.986	CCT6A	0.812494247513479	0.990762295207532
cg15777261	2	NA	73462569	rs12104774	2	73472424	T	G	0.0745527	-0.007	0.0148	0.636232	0.601495	0.0601083	1.422015e-23	-0.0116377	0.0246328	0.636609	0.86387	0.960356	20	0.898562679792793	0.988	0.942 - 1.037	CCT7	NA	NA
cg16706427	21	NA	30445738	rs2070610	21	30445948	A	G	0.132207	0.0213	0.0116	0.0663271	-0.749771	0.0476655	9.446877e-56	-0.0284087	0.0155765	0.0681789	0.164358	0.0249524	20	0.422143623437706	0.972	0.943 - 1.002	CCT8	NA	NA
cg00539581	5	NA	66477808	rs5744483	5	66488004	T	G	0.0208748	0.0312	0.0215	0.146734	1.07019	0.170533	3.484378e-10	0.0291538	0.0206201	0.157405	0.157405	0.0480171	12	0.575905687563432	1.03	0.989 - 1.072	CD180	NA	NA
cg10185424	5	NA	66478491	rs1803440	5	66478409	G	C	0.0636183	-0.001	0.0093	0.914371	1.86336	0.0540901	4.635194e-260	-0.000536666	0.00499102	0.914371	0.190247	0.00911318	20	0.980444559613429	0.999	0.99 - 1.009	CD180	NA	NA
cg11553311	5	NA	66541588	rs6887672	5	66533826	C	T	0.45825	-0.003	0.0063	0.633939	-1.14541	0.0233891	0	0.00261915	0.00550048	0.633955	0.672078	0.601167	18	0.897129898984565	1.003	0.992 - 1.013	CD180	NA	NA
cg19919989	5	NA	66492464	rs3733912	5	66492725	C	G	0.202783	0.0062	0.0084	0.460457	0.338589	0.038826	2.765382e-18	0.0183113	0.0248975	0.462056	0.370508	0.661856	20	0.819312473156521	1.018	0.97 - 1.069	CD180	NA	NA
cg00492070	3	NA	107810716	rs78673584	3	107813133	G	A	0.245527	-0.0198	0.0097	0.0412273	0.290358	0.0380287	2.253937e-14	-0.0681917	0.0345803	0.0486117	0.0690607	0.645577	17	0.366399207389836	0.934	0.873 - 1	CD47	NA	NA
cg02487233	3	NA	107810687	rs7612356	3	107811037	G	C	0.247515	-0.0202	0.0097	0.0372992	0.376415	0.0377966	2.30491e-23	-0.0536642	0.0263268	0.0415113	0.0415113	0.849896	20	0.34247453672212	0.948	0.9 - 0.998	CD47	0.134822595567383	0.281833200166636
cg06489037	3	NA	107706245	rs13093493	3	107724093	A	C	0.210736	-0.0133	0.0126	0.291171	-0.391043	0.039754	7.83363e-23	0.0340116	0.0324065	0.293934	0.68245	0.0224364	20	0.711052820058845	1.035	0.971 - 1.102	CD47	NA	NA
cg06806080	3	NA	107810791	rs7612356	3	107811037	G	C	0.247515	-0.0202	0.0097	0.0372992	0.32109	0.037665	1.529522e-17	-0.0629106	0.0310979	0.0430742	0.0514881	0.730505	20	0.348331117384177	0.939	0.884 - 0.998	CD47	NA	NA
cg08932533	3	NA	107812758	rs76114932	3	107812507	A	C	0.0815109	0.011	0.0147	0.45428	0.327125	0.057163	1.048691e-08	0.0336263	0.0453196	0.458098	0.458098	0.167898	14	0.817665952958422	1.034	0.946 - 1.13	CD47	NA	NA
cg09227934	3	NA	107805635	rs327133	3	107807485	T	C	0.415507	-0.0031	0.0072	0.666792	-1.15488	0.0214438	0	0.00268426	0.0062346	0.666802	0.391811	0.0277237	20	0.910357909500946	1.003	0.991 - 1.015	CD47	NA	NA
cg09469302	3	NA	107723196	rs13093493	3	107724093	A	C	0.210736	-0.0133	0.0126	0.291171	0.777385	0.0384161	4.726469e-91	-0.0171086	0.0162302	0.291827	0.712933	0.0120591	20	0.708862817906193	0.983	0.952 - 1.015	CD47	NA	NA
cg11741004	3	NA	107810678	rs34910554	3	107816733	T	C	0.243539	-0.0199	0.0097	0.0402138	0.400099	0.0374126	1.083046e-26	-0.0497376	0.0246861	0.0439248	0.0439248	0.777662	20	0.350778515642839	0.951	0.907 - 0.999	CD47	0.135695653987642	0.191926984821822
cg17892917	3	NA	107823424	rs80003826	3	107823224	A	G	0.0725646	0.002	0.0159	0.899901	0.376211	0.0647363	6.193929e-09	0.00531617	0.0422735	0.899925	0.899925	0.518352	20	0.976622375151859	1.005	0.925 - 1.092	CD47	NA	NA
cg23503342	3	NA	107872309	rs57645341	3	107866326	A	G	0.107356	0.0068	0.0115	0.554316	0.495222	0.0509339	2.409695e-22	0.0137312	0.0232648	0.555047	0.665952	0.262892	18	0.864922320726172	1.014	0.969 - 1.061	CD47	NA	NA
cg25510687	3	NA	107737037	rs77252783	3	107739547	A	G	0.197813	0.0051	0.0078	0.513211	-0.441677	0.0378789	2.034697e-31	-0.0115469	0.0176877	0.513872	0.783067	0.16138	20	0.843492889725188	0.989	0.955 - 1.023	CD47	NA	NA
cg25881170	3	NA	107810507	rs78673584	3	107813133	G	A	0.245527	-0.0198	0.0097	0.0412273	0.390919	0.0374675	1.742223e-25	-0.0506498	0.0252837	0.0451495	0.0451495	0.687385	20	0.354458534525505	0.951	0.905 - 0.999	CD47	0.134640561556773	0.181854159905439
cg08875297	12	NA	56127068	rs3138137	12	56116981	A	C	0.460239	-0.007	0.0064	0.274065	0.183399	0.0330044	2.747593e-08	-0.0381681	0.0355661	0.2832	0.2832	0.104023	11	0.701947268554507	0.963	0.898 - 1.032	CD63	NA	NA
cg16207528	7	NA	48964051	rs4404869	7	48887548	G	C	0.277336	0.0073	0.0069	0.290069	0.640224	0.0331127	2.741901e-83	0.0114023	0.0107936	0.29079	0.539846	0.4839	20	0.708253721227555	1.011	0.99 - 1.033	CDC14C	NA	NA
cg18250296	7	NA	48964325	rs11979843	7	49060909	C	T	0.00695825	-0.0125	0.0701	0.858474	-0.968013	0.177365	4.821776e-08	0.012913	0.072455	0.858549	0.858549	0.465871	6	0.965062230935278	1.013	0.879 - 1.168	CDC14C	NA	NA
cg26162020	7	NA	48964031	rs4404869	7	48887548	G	C	0.277336	0.0073	0.0069	0.290069	0.481685	0.0330678	4.581709e-48	0.0151551	0.0143624	0.291338	0.0878538	0.186246	20	0.708664013204317	1.015	0.987 - 1.044	CDC14C	NA	NA
cg26309511	7	NA	48887640	rs1160195	7	48975340	G	T	0.522863	-0.0061	0.0066	0.35536	0.444621	0.0323094	4.353002e-43	-0.0137196	0.0148775	0.356443	0.647963	0.277875	20	0.757482099782342	0.986	0.958 - 1.016	CDC14C	NA	NA
cg04766061	17	NA	30810854	rs9904964	17	30662832	C	T	0.362823	-0.0074	0.0075	0.323806	0.204765	0.0326815	3.717354e-10	-0.0361391	0.0370788	0.329731	0.329731	0.463025	20	0.740581995111665	0.965	0.897 - 1.037	CDK5R1	NA	NA
cg06366062	17	NA	30814700	rs62065493	17	30822620	C	G	0.517893	-0.0147	0.0077	0.0562504	0.209598	0.0318275	4.535319e-11	-0.0701343	0.0382495	0.0667137	0.0667137	0.117847	20	0.419247597244385	0.932	0.865 - 1.005	CDK5R1	NA	NA
cg10898212	17	NA	30813178	rs8070777	17	30765464	G	A	0.147117	-0.008	0.0111	0.471081	0.609795	0.0466211	4.296264e-39	-0.0131192	0.0182305	0.471753	0.105665	0.270249	20	0.823813619413135	0.987	0.952 - 1.023	CDK5R1	NA	NA
cg12504804	17	NA	30813443	rs8070777	17	30765464	G	A	0.147117	-0.008	0.0111	0.471081	0.557825	0.0455973	2.052529e-34	-0.0143414	0.0199332	0.471849	0.110653	0.183843	20	0.823840749813739	0.986	0.948 - 1.025	CDK5R1	NA	NA
cg19252671	12	NA	12871110	rs2066827	12	12871099	G	T	0.242545	0.0393	0.0096	4.24452e-05	0.656989	0.0375545	1.584814e-68	0.0598184	0.0150069	6.717704e-05	6.717704e-05	NA	NA	0.00546919757222222	1.062	1.031 - 1.093	CDKN1B	NA	NA
cg02257953	14	NA	54816093	rs60684914	14	54835108	C	T	0.445328	-0.0007	0.0067	0.91679	-0.929664	0.0268429	7.910086e-263	0.00075296	0.00720694	0.916791	0.354258	0.135488	20	0.980736612908012	1.001	0.987 - 1.015	CDKN3	NA	NA
cg02270243	14	NA	54815802	rs4901511	14	54836833	A	G	0.444334	-0.0009	0.0067	0.893143	-0.716103	0.0298816	6.497858e-127	0.0012568	0.00935634	0.893145	0.622094	0.138395	20	0.974476148120126	1.001	0.983 - 1.02	CDKN3	NA	NA
cg02626977	14	NA	54863550	rs2235961	14	54863577	G	A	0.282306	-0.0072	0.0067	0.282542	0.217628	0.035208	6.361331e-10	-0.033084	0.0312483	0.289716	0.289716	0.710673	17	0.708074705667657	0.967	0.91 - 1.029	CDKN3	NA	NA
cg03724882	14	NA	54864244	rs2179896	14	54875514	A	G	0.282306	-0.0071	0.0068	0.296431	0.29325	0.0349671	5.01024e-17	-0.0242114	0.0233674	0.300147	0.300147	0.752116	20	0.716879971129345	0.976	0.932 - 1.022	CDKN3	NA	NA
cg04290510	14	NA	54864231	rs4251619	14	54874556	T	C	0.282306	-0.0074	0.0068	0.276491	0.256115	0.0348641	2.040751e-13	-0.0288932	0.0268403	0.281709	0.281709	0.864931	20	0.700814908724155	0.972	0.922 - 1.024	CDKN3	NA	NA
cg14144732	14	NA	54863539	rs4251614	14	54868723	A	C	0.282306	-0.0074	0.0068	0.276491	-0.219841	0.034271	1.410291e-10	0.0336608	0.0313734	0.283313	0.283313	0.796316	17	0.701948337773901	1.034	0.973 - 1.1	CDKN3	NA	NA
cg23475035	14	NA	54686184	rs1187430	14	54697206	C	T	0.302187	0.0031	0.0069	0.653233	0.205079	0.0353244	6.413918e-09	0.0151161	0.0337461	0.654199	0.654199	0.121484	20	0.905958252290054	1.015	0.95 - 1.085	CDKN3	NA	NA
cg23511824	14	NA	54816172	rs4901511	14	54836833	A	G	0.444334	-0.0009	0.0067	0.893143	-0.8233	0.0285677	1.229749e-182	0.00109316	0.00813807	0.893144	0.227584	0.198269	20	0.974476148120126	1.001	0.985 - 1.017	CDKN3	NA	NA
cg24032252	14	NA	54864572	rs3886518	14	54862463	C	T	0.491054	0.009	0.0065	0.16617	-0.303112	0.0326126	1.481384e-20	-0.029692	0.0216808	0.170842	0.321695	0.204832	20	0.593643136179992	0.971	0.93 - 1.013	CDKN3	NA	NA
cg23316060	19	NA	33761225	rs34473697	19	33757471	T	G	0.22664	0.0084	0.0086	0.328696	-1.05453	0.0305245	1.573801e-261	-0.00796561	0.00815853	0.328889	0.796315	0.255875	20	0.739768730727705	0.992	0.976 - 1.008	CEBPA	NA	NA
cg16229875	14	NA	23589066	rs2239634	14	23588863	T	A	0.500994	9e-04	0.0063	0.886403	-0.724225	0.0193402	6.822208e-307	-0.00124271	0.00869902	0.886404	0.628603	0.566622	20	0.971949420979365	0.999	0.982 - 1.016	CEBPE	NA	NA
cg24198439	14	NA	23589255	rs2239633	14	23589057	A	G	0.483101	-0.0063	0.0062	0.309568	0.294895	0.0317066	1.394548e-20	-0.0213635	0.0211495	0.312439	0.312439	0.539503	20	0.726394946252294	0.979	0.939 - 1.02	CEBPE	NA	NA
cg15046693	19	NA	33863876	rs7253789	19	33848812	T	G	0.450298	-0.0006	0.0063	0.924126	-0.194276	0.0325632	2.429758e-09	0.0030884	0.0324323	0.924135	0.924135	0.0056745	20	0.983167508371592	1.003	0.941 - 1.069	CEBPG	NA	NA
cg06359167	2	NA	37458670	rs6743782	2	37461473	A	G	0.398608	0.0012	0.0063	0.848936	-0.222766	0.0339768	5.511027e-11	-0.00538681	0.0282927	0.848999	0.848999	0.334096	20	0.962595682923879	0.995	0.941 - 1.051	CEBPZ	NA	NA
cg04221117	10	NA	11206221	rs656006	10	11201962	G	A	0.335984	0.0072	0.0078	0.355967	0.428831	0.0339811	1.644208e-36	0.0167898	0.0182376	0.35725	0.300835	0.206643	20	0.757974992552686	1.017	0.981 - 1.054	CELF2	NA	NA
cg08389350	10	NA	11198709	rs653371	10	11201364	C	T	0.450298	0.0131	0.0076	0.0847649	0.250328	0.0320383	5.567617e-15	0.0523314	0.0310902	0.0923341	0.0923341	0.827319	20	0.473776236190945	1.054	0.991 - 1.12	CELF2	NA	NA
cg11085304	10	NA	11047586	rs78039260	10	11051575	T	C	0.0646123	0.0092	0.0191	0.630037	-1.01185	0.0648583	7.166037e-55	-0.00909222	0.0188852	0.6302	0.6302	0.076782	20	0.896051463236298	0.991	0.955 - 1.028	CELF2	NA	NA
cg12513352	10	NA	11204958	rs619030	10	11206281	A	G	0.264414	0.0097	0.0074	0.189922	0.433144	0.0375096	7.596342e-31	0.0223944	0.0171941	0.192764	0.102096	0.251566	20	0.619246678788086	1.023	0.989 - 1.058	CELF2	NA	NA
cg13748799	10	NA	11056954	rs7099713	10	11053143	C	A	0.0626243	0.0097	0.0191	0.611556	-1.05487	0.063595	8.617282e-62	-0.00919547	0.018115	0.611723	0.844776	0.0474999	20	0.889596306663778	0.991	0.956 - 1.027	CELF2	NA	NA
cg15777781	10	NA	11047271	rs7099713	10	11053143	C	A	0.0626243	0.0097	0.0191	0.611556	-1.08393	0.0634321	1.823726e-65	-0.00894894	0.0176289	0.611713	0.203955	0.0483716	20	0.889596306663778	0.991	0.957 - 1.026	CELF2	NA	NA
cg19548859	10	NA	11239482	rs10752215	10	11245951	G	A	0.285288	0.0096	0.0076	0.206532	-0.348342	0.0351343	3.597355e-23	-0.0275591	0.021994	0.210195	0.210195	0.303962	20	0.638814275801693	0.973	0.932 - 1.016	CELF2	NA	NA
cg20379239	10	NA	11207015	rs61832289	10	11207045	A	G	0.125249	-0.0074	0.0097	0.445531	0.775712	0.0437086	1.807474e-70	-0.00953963	0.0125162	0.445951	0.238931	0.0882411	20	0.810662702552267	0.991	0.967 - 1.015	CELF2	NA	NA
cg20523839	10	NA	11069315	rs12570898	10	11135834	C	T	0.127237	0.0225	0.0082	0.00607136	-0.3792	0.0542721	2.807716e-12	-0.0593354	0.0232322	0.0106488	0.0106488	0.786914	20	0.175817469297164	0.942	0.9 - 0.986	CELF2	0.332858380590948	0.518788732805971
cg24885650	10	NA	11069298	rs1750735	10	11161410	G	A	0.127237	0.0198	0.0079	0.0121992	-0.668654	0.0531367	2.597209e-36	-0.0296117	0.0120468	0.0139694	0.0494502	0.447148	20	0.204331546270287	0.971	0.948 - 0.994	CELF2	0.255044076913931	0.470132005377749
cg25119743	10	NA	11059290	rs75168387	10	11048330	G	A	0.0576541	0.0059	0.0191	0.757397	-0.483945	0.065411	1.377059e-13	-0.0121915	0.0395017	0.757602	0.757602	0.222921	20	0.937819580800211	0.988	0.914 - 1.067	CELF2	NA	NA
cg26382551	10	NA	11047284	rs7099713	10	11053143	C	A	0.0626243	0.0097	0.0191	0.611556	-0.603047	0.0539433	5.151065e-29	-0.016085	0.0317052	0.611923	0.119625	0.170659	20	0.889596306663778	0.984	0.925 - 1.047	CELF2	NA	NA
cg27532676	10	NA	11085864	rs1291871	10	11086083	T	C	0.454274	-0.0052	0.0067	0.437679	-0.490217	0.0322765	4.244769e-52	0.0106076	0.0136853	0.438276	0.769724	0.100969	20	0.806415082821303	1.011	0.984 - 1.038	CELF2	NA	NA
cg02301920	16	NA	55866890	rs11076120	16	55880825	G	T	0.262425	-0.006	0.0068	0.377586	-0.591641	0.0378493	4.442703e-55	0.0101413	0.0115118	0.378345	0.583404	0.610257	17	0.773724330337079	1.01	0.988 - 1.033	CES1	NA	NA
cg03744383	16	NA	55867072	rs35914948	16	55788829	C	T	0.21173	0.0046	0.0078	0.555363	-0.631315	0.0407427	3.739793e-54	-0.00728638	0.0123641	0.555649	0.852141	0.691792	20	0.86524019662436	0.993	0.969 - 1.017	CES1	NA	NA
cg03880033	16	NA	55866757	rs11076120	16	55880825	G	T	0.262425	-0.006	0.0068	0.377586	-0.944425	0.0345072	6.431801e-165	0.00635307	0.00720389	0.377834	0.918929	0.670058	20	0.773222259361149	1.006	0.992 - 1.021	CES1	NA	NA
cg04521981	16	NA	55850985	rs11861118	16	55793279	G	A	0.137177	-0.0005	0.0076	0.947545	-0.444302	0.0455032	1.604115e-22	0.00112536	0.0171059	0.947547	0.967827	0.365499	20	0.988687370767004	1.001	0.968 - 1.035	CES1	NA	NA
cg06549901	16	NA	55851316	rs4783911	16	55876266	G	C	0.189861	0.0021	0.0075	0.779478	0.295291	0.0406196	3.603305e-13	0.00711162	0.0254175	0.779637	0.109159	0.52328	8	0.943687017549977	1.007	0.958 - 1.059	CES1	NA	NA
cg09955858	16	NA	55862851	rs1974709	16	55794084	A	C	0.159046	-0.0056	0.0071	0.430268	-0.26072	0.0431722	1.550011e-09	0.021479	0.0274635	0.434161	0.434161	0.76515	18	0.804163838816764	1.022	0.968 - 1.078	CES1	NA	NA
cg23196985	16	NA	55866997	rs11076120	16	55880825	G	T	0.262425	-0.006	0.0068	0.377586	-0.810824	0.0361361	1.674362e-111	0.00739988	0.00839301	0.377955	0.379083	0.669323	20	0.773385043116622	1.007	0.991 - 1.024	CES1	NA	NA
cg00812735	16	NA	52997936	rs11649228	16	52997936	T	C	0.110338	0.0077	0.0123	0.531304	-0.53577	0.0449815	1.03853e-32	-0.0143718	0.0229893	0.53187	0.53187	0.403359	20	0.852679852135554	0.986	0.942 - 1.031	CHD9	NA	NA
cg04031656	16	NA	53091688	rs9652626	16	53106858	T	C	0.0377734	-0.0117	0.0231	0.61251	0.557418	0.0833905	2.318269e-11	-0.0209896	0.0415599	0.613527	0.613527	0.260819	4	0.889664282784223	0.979	0.903 - 1.062	CHD9	NA	NA
cg08944236	16	NA	53242355	rs67673290	16	53170804	C	G	0.295229	-0.0169	0.0072	0.018914	-0.221419	0.0348069	1.999714e-10	0.0763259	0.0346605	0.0276583	0.0276583	0.0643063	20	0.284276306907895	1.079	1.008 - 1.155	CHD9	4.33791734098025e-07	0.201950507301976
cg03474731	11	NA	125495234	rs3740901	11	125476543	C	A	0.287276	0.0043	0.0067	0.521009	0.293022	0.0343162	1.355183e-17	0.0146746	0.0229296	0.522182	0.0685138	0.0892479	20	0.848200460817274	1.015	0.97 - 1.061	CHEK1	NA	NA
cg07110182	11	NA	125494439	rs3731395	11	125496399	A	G	0.0725646	0.0141	0.0165	0.392803	-0.652655	0.0586928	1.004548e-28	-0.0216041	0.0253559	0.394196	0.0536685	0.34584	20	0.782149422393904	0.979	0.931 - 1.028	CHEK1	NA	NA
cg15349474	11	NA	125494878	rs551711	11	125567128	C	T	0.16004	-0.0104	0.0085	0.22113	-0.300705	0.0419014	7.151981e-13	0.0345853	0.0286747	0.227769	0.227769	0.0875458	20	0.654810837744993	1.035	0.979 - 1.095	CHEK1	NA	NA
cg02097014	1	NA	203156374	rs10399931	1	203156080	T	C	0.210736	-0.0148	0.0071	0.0371141	0.514712	0.0366161	6.977984e-45	-0.0287539	0.013945	0.0392116	0.0392116	0.38202	20	0.333754468334544	0.972	0.945 - 0.999	CHI3L1	0.14269535560756	0.994801701186645
cg03625911	1	NA	203155737	rs10399931	1	203156080	T	C	0.210736	-0.0148	0.0071	0.0371141	0.905826	0.0324791	3.57617e-171	-0.0163387	0.00786001	0.0376441	0.152619	0.62205	20	0.327201834495549	0.984	0.969 - 0.999	CHI3L1	NA	NA
cg07423149	1	NA	203156246	rs10399931	1	203156080	T	C	0.210736	-0.0148	0.0071	0.0371141	0.996319	0.0312917	1.826483e-222	-0.0148547	0.00714148	0.0375206	0.123542	0.498049	20	0.326658278478544	0.985	0.972 - 0.999	CHI3L1	NA	NA
cg13134650	1	NA	203156764	rs10399931	1	203156080	T	C	0.210736	-0.0148	0.0071	0.0371141	0.689268	0.0353096	7.324753e-85	-0.0214721	0.0103594	0.0381981	0.179565	0.281927	20	0.32970854600792	0.979	0.959 - 0.999	CHI3L1	NA	NA
cg14085262	1	NA	203155938	rs10399931	1	203156080	T	C	0.210736	-0.0148	0.0071	0.0371141	0.808466	0.0338935	9.403004e-126	-0.0183063	0.00881553	0.0378392	0.124748	0.4755	20	0.328091070009251	0.982	0.965 - 0.999	CHI3L1	NA	NA
cg17014757	1	NA	203156097	rs10399931	1	203156080	T	C	0.210736	-0.0148	0.0071	0.0371141	1.33662	0.0234943	0	-0.0110727	0.00531547	0.0372413	0.306112	0.547975	20	0.325656792163448	0.989	0.979 - 0.999	CHI3L1	NA	NA
cg19081101	1	NA	203156625	rs10399931	1	203156080	T	C	0.210736	-0.0148	0.0071	0.0371141	0.225233	0.0375779	2.050476e-09	-0.0657098	0.0333749	0.0489716	0.0489716	0.374989	8	0.367713713279936	0.936	0.877 - 1	CHI3L1	0.0724580008255451	0.737022392868302
cg05989862	11	NA	67896186	rs10791959	11	67902130	T	G	0.43837	0.0044	0.0065	0.498455	-0.231659	0.0328786	1.842654e-12	-0.0189934	0.0281876	0.500425	0.500425	0.303111	20	0.838043999392532	0.981	0.928 - 1.037	CHKA	NA	NA
cg04581214	19	NA	1267741	rs12979308	19	1275987	C	G	0.206759	0.0076	0.0095	0.423711	0.35088	0.0365512	8.019499e-22	0.0216598	0.0271686	0.425314	0.425314	NA	NA	0.798459750555811	1.022	0.969 - 1.078	CIRBP	NA	NA
cg05242915	19	NA	1263080	rs12609287	19	1271274	C	T	0.208748	0.0049	0.0094	0.602174	-0.22273	0.0371718	2.073859e-09	-0.0219997	0.042363	0.603541	0.603541	NA	NA	0.886355983422904	0.978	0.9 - 1.063	CIRBP	NA	NA
cg16477426	12	NA	106633524	rs3741882	12	106646353	A	G	0.133201	0.0078	0.0076	0.304743	-0.429906	0.050659	2.133548e-17	-0.0181435	0.0178071	0.308254	0.308254	0.578384	11	0.72409308186944	0.982	0.948 - 1.017	CKAP4	NA	NA
cg25591867	12	NA	106641008	rs10861605	12	106825747	G	A	0.200795	0.0047	0.0096	0.624429	-0.232768	0.0390188	2.438313e-09	-0.0201918	0.0413814	0.62559	0.62559	0.0566185	20	0.894311027910382	0.98	0.904 - 1.063	CKAP4	NA	NA
cg23930328	12	NA	10151707	rs544605	12	10146707	C	T	0.259443	-0.0038	0.0076	0.617075	0.412752	0.0374042	2.593048e-28	-0.0092065	0.0184319	0.617436	0.829151	0.897242	20	0.891064448138584	0.991	0.956 - 1.027	CLEC1B	NA	NA
cg13753209	17	NA	57696993	rs3803861	17	57696973	T	C	0.0994036	0.0187	0.0078	0.0165103	0.377417	0.0565476	2.483699e-11	0.0495473	0.0219596	0.0240525	0.0240525	0.263874	14	0.266011822772861	1.051	1.007 - 1.097	CLTC	0.275033375898936	0.0914087316322078
cg20151207	17	NA	57696971	rs28465103	17	57754591	G	A	0.100398	0.0183	0.0077	0.0174719	-0.778601	0.0564412	2.735421e-43	-0.0235037	0.0100352	0.0191746	0.0295098	0.0491854	20	0.240708647564892	0.977	0.958 - 0.996	CLTC	0.238809677576341	0.0753747374362323
cg03958344	17	NA	40118638	rs55955100	17	40122138	G	A	0.281312	-0.0014	0.0076	0.853848	0.250783	0.0363677	5.357789e-12	-0.00558251	0.0303159	0.8539	0.8539	0.41579	20	0.963671698103666	0.994	0.937 - 1.055	CNP	NA	NA
cg05182416	17	NA	40117578	rs11658461	17	40046186	G	A	0.239563	-0.0037	0.0068	0.58636	0.241861	0.0392657	7.2926e-10	-0.015298	0.0282248	0.587814	0.587814	0.25097	16	0.880488955928412	0.985	0.932 - 1.041	CNP	NA	NA
cg08539620	17	NA	40118030	rs2304493	17	39966168	G	T	0.322068	-0.0068	0.0064	0.288009	0.204246	0.0353437	7.520858e-09	-0.0332931	0.0318599	0.29603	0.29603	0.764055	20	0.713532820467986	0.967	0.909 - 1.03	CNP	NA	NA
cg15248157	17	NA	40118606	rs2033675	17	40110764	C	T	0.280318	-0.0086	0.0093	0.355106	0.305237	0.0368282	1.150344e-16	-0.0281748	0.0306572	0.358081	0.358081	0.15511	20	0.758372422532029	0.972	0.916 - 1.032	CNP	NA	NA
cg15935113	17	NA	40118557	rs12952915	17	40118552	A	G	0.178926	-0.0025	0.0082	0.760459	-0.481854	0.0414258	2.842123e-31	0.00518829	0.0170234	0.760539	0.760539	0.802054	20	0.939228366046138	1.005	0.972 - 1.039	CNP	NA	NA
cg04487479	6	NA	70993328	rs16868990	6	71010750	T	C	0.0596421	-0.0162	0.0164	0.323248	-0.601876	0.0665699	1.548823e-19	0.0269159	0.0274103	0.326119	0.326119	0.498827	11	0.737214266309722	1.027	0.974 - 1.084	COL9A1	NA	NA
cg09972836	6	NA	70817196	rs60319887	6	70817196	A	C	0.194831	0.0075	0.0106	0.479226	-0.775503	0.0390742	1.171341e-87	-0.00967114	0.0136772	0.479506	0.672107	0.197224	20	0.827531437241074	0.99	0.964 - 1.017	COL9A1	NA	NA
cg15080430	6	NA	70876494	rs17690121	6	70907211	A	T	0.0457256	0.0079	0.0176	0.65353	0.455584	0.0707621	1.208593e-10	0.0173404	0.0387255	0.654314	0.884553	0.39547	20	0.906012310927598	1.017	0.943 - 1.098	COL9A1	NA	NA
cg16681199	6	NA	70990268	rs6455360	6	70990383	T	A	0.219682	0.0117	0.0103	0.255989	0.443823	0.0398859	9.236641e-29	0.0263618	0.023328	0.258455	0.153919	0.449912	20	0.680092165852563	1.027	0.981 - 1.075	COL9A1	NA	NA
cg18104606	6	NA	70990361	rs7764042	6	70989977	G	C	0.213718	0.0112	0.0103	0.276869	0.781211	0.0380142	7.61361e-94	0.0143367	0.0132031	0.277541	0.628185	0.364421	20	0.696527988192139	1.014	0.989 - 1.041	COL9A1	NA	NA
cg21413492	6	NA	70990226	rs592121	6	70984436	G	A	0.362823	0.0021	0.0064	0.742817	0.393454	0.0330263	1.008285e-32	0.00533735	0.0162724	0.742911	0.935404	0.11655	20	0.933857087969108	1.005	0.974 - 1.038	COL9A1	NA	NA
cg23504463	6	NA	70876463	rs117764401	6	70871945	G	A	0.0377734	-0.0032	0.021	0.878887	0.556021	0.0730506	2.710418e-14	-0.00575518	0.0377759	0.878911	0.878911	0.140919	20	0.970277438607856	0.994	0.923 - 1.071	COL9A1	NA	NA
cg23974730	6	NA	71022072	rs17650115	6	71023774	G	A	0.142147	0.0082	0.0122	0.5015	1.81473	0.020686	0	0.00451859	0.00672297	0.501513	0.102269	0.45872	20	0.838707237831858	1.005	0.991 - 1.018	COL9A1	NA	NA
cg25142479	6	NA	70993440	rs6928611	6	70990765	C	G	0.0656064	-0.0088	0.0162	0.586985	-0.384127	0.0649607	3.354732e-09	0.0229091	0.0423511	0.588554	0.588554	0.563665	10	0.880885701575947	1.023	0.942 - 1.112	COL9A1	NA	NA
cg02834447	2	NA	237766048	rs116113648	2	237765890	A	C	0.207753	0.0024	0.013	0.853531	0.25608	0.0374436	7.970854e-12	0.00937208	0.0507839	0.853584	0.976789	0.0750269	20	0.963498347687861	1.009	0.914 - 1.115	COPS8	NA	NA
cg04839991	2	NA	237880790	rs6722267	2	237857605	C	A	0.412525	-0.0165	0.0069	0.0167886	-0.22929	0.0322245	1.115845e-12	0.0719612	0.0317468	0.0234074	0.0234074	0.658983	20	0.262939946728188	1.075	1.01 - 1.144	COPS8	0.190024963072168	0.247848314384305
cg06461795	2	NA	237950468	rs112073736	2	237972889	C	T	0.0198807	0.0148	0.0222	0.504985	-1.56208	0.145136	5.150827e-27	-0.00947452	0.014239	0.5058	0.5058	0.281735	14	0.840099699608385	0.991	0.963 - 1.019	COPS8	NA	NA
cg15774710	2	NA	237764566	rs116113648	2	237765890	A	C	0.207753	0.0024	0.013	0.853531	-0.256893	0.0378453	1.137036e-11	-0.0093424	0.0506234	0.853584	0.853584	0.0868271	20	0.963498347687861	0.991	0.897 - 1.094	COPS8	NA	NA
cg16995742	2	NA	237992612	rs7577630	2	237992613	A	G	0.508946	-0.0025	0.0066	0.704845	-1.14368	0.0215195	0	0.00218593	0.00577101	0.704852	0.944129	0.536024	20	0.922179884124062	1.002	0.991 - 1.014	COPS8	NA	NA
cg26236972	2	NA	237921310	rs2464274	2	237931146	G	A	0.265408	-0.0149	0.0126	0.236992	0.211794	0.0362059	4.92426e-09	-0.0703513	0.0606951	0.246418	0.246418	0.285127	20	0.66934660889095	0.932	0.828 - 1.05	COPS8	NA	NA
cg03269667	3	NA	9744891	rs9856002	3	9739693	T	C	0.0228628	0.0188	0.0282	0.504985	-4.32529	0.079075	0	-0.00434653	0.00652028	0.505017	0.380177	0.2786	20	0.840024016235953	0.996	0.983 - 1.008	CPNE9	NA	NA
cg19782880	3	NA	9757565	rs293777	3	9752333	G	A	0.10835	-0.0088	0.0118	0.455811	-0.461721	0.0551268	5.493615e-17	0.0190591	0.0256577	0.457588	0.457588	0.32162	11	0.817358859377978	1.019	0.969 - 1.072	CPNE9	NA	NA
cg01988459	11	NA	68622903	rs144010769	11	68633826	A	G	0.302187	-0.007	0.008	0.381574	-0.242034	0.0339641	1.031954e-12	0.0289215	0.0333014	0.385133	0.385133	0.00316951	20	0.777035762425469	1.029	0.964 - 1.099	CPT1A	NA	NA
cg04772025	11	NA	68637568	rs611046	11	68631704	C	T	0.302187	-0.0197	0.0068	0.00376679	0.771896	0.0331825	1.07249e-119	-0.0255216	0.00887753	0.0040422	0.0259044	0.24025	20	0.0988285453898305	0.975	0.958 - 0.992	CPT1A	0.274987042386192	0.140140585580002
cg06028808	11	NA	68637592	rs611046	11	68631704	C	T	0.302187	-0.0197	0.0068	0.00376679	0.698499	0.0335796	4.211564e-96	-0.0282033	0.00982913	0.00411298	0.0119477	0.219834	20	0.0999506635027223	0.972	0.954 - 0.991	CPT1A	0.271578295280576	0.115199715047334
cg07511668	11	NA	68622177	rs564849	11	68621440	T	C	0.311133	-0.0183	0.0068	0.00712005	0.795841	0.0329457	6.433884e-129	-0.0229945	0.00859728	0.00748119	0.00723286	0.423691	20	0.143367805908812	0.977	0.961 - 0.994	CPT1A	0.269929815867963	0.467758509431139
cg07716408	11	NA	68623521	rs10792002	11	68637808	A	G	0.301193	-0.0197	0.0068	0.00376679	-0.474593	0.0351282	1.359226e-41	0.0415092	0.0146538	0.00461617	0.0209177	0.214438	20	0.107488986626925	1.042	1.013 - 1.073	CPT1A	0.255718968898068	0.0504058788321893
cg10879867	11	NA	68622263	rs564849	11	68621440	T	C	0.311133	-0.0183	0.0068	0.00712005	0.421632	0.0345561	3.055924e-34	-0.0434028	0.0165154	0.00858856	0.00858856	0.545177	20	0.15537647970276	0.958	0.927 - 0.989	CPT1A	0.214537136718294	0.691232066243133
cg11245990	11	NA	68621969	rs615644	11	68621806	C	G	0.301193	-0.0163	0.0071	0.0216888	0.961712	0.0306287	2.081722e-216	-0.0169489	0.00740237	0.0220409	0.0876683	0.144026	20	0.256175581133011	0.983	0.969 - 0.998	CPT1A	NA	NA
cg18350739	11	NA	68623251	rs646586	11	68681653	G	A	0.317097	-0.0187	0.0068	0.00595953	-0.288449	0.0342161	3.450733e-17	0.0648296	0.024797	0.00893808	0.00893808	0.126476	20	0.158878393656363	1.067	1.016 - 1.12	CPT1A	0.209984116755529	0.0919404767363529
cg22911054	11	NA	68603379	rs11228377	11	68603346	T	C	0.424453	-0.0083	0.0065	0.201629	-0.414352	0.0323819	1.730838e-37	0.0200313	0.0157651	0.203867	0.0371359	0.00869233	20	0.63148465720423	1.02	0.989 - 1.052	CPT1A	NA	NA
cg24488311	11	NA	68621650	rs629426	11	68671104	G	A	0.299205	-0.0202	0.0068	0.0029723	0.317464	0.0348784	8.865265e-20	-0.0636292	0.0225316	0.00474291	0.00474291	0.566754	20	0.109549766954165	0.938	0.898 - 0.981	CPT1A	0.280890660273766	0.0573923369873728
cg00833393	9	NA	35731638	rs3750437	9	35757362	T	A	0.337972	0.0223	0.0068	0.00104024	0.648399	0.0323784	3.291258e-89	0.0343924	0.0106271	0.00121088	0.0732444	0.0178331	20	0.0453802733266693	1.035	1.014 - 1.057	CREB3	NA	NA
cg05418765	11	NA	46271147	rs75996226	11	46271219	T	C	0.0735586	0.0314	0.0155	0.0427846	1.02433	0.057108	6.093174e-72	0.0306542	0.015228	0.0441138	0.0203181	0.40331	20	0.351328217138245	1.031	1.001 - 1.062	CREB3L1	0.15526818481106	0.999999999956003
cg07008193	11	NA	46318527	rs6485672	11	46309968	A	G	0.507952	0.012	0.0071	0.091001	0.197124	0.0319188	6.583449e-10	0.0608755	0.0373425	0.10306	0.10306	0.0729362	14	0.492687610555839	1.063	0.988 - 1.143	CREB3L1	NA	NA
cg07307975	11	NA	46260618	rs11038827	11	46260304	A	G	0.082505	-0.0274	0.0181	0.130074	0.849831	0.0657274	3.062768e-38	-0.0322417	0.0214438	0.132699	0.0475332	0.0679357	20	0.543003841089671	0.968	0.928 - 1.01	CREB3L1	NA	NA
cg11323439	11	NA	46264544	rs28755875	11	46268014	G	A	0.263419	-0.023	0.0098	0.0189284	-0.241628	0.0376608	1.399902e-10	0.0951876	0.0431866	0.0275172	0.0275172	0.323392	9	0.283832428898426	1.1	1.011 - 1.197	CREB3L1	0.227008793362004	0.343810746655538
cg11485154	11	NA	46265393	rs7105744	11	46266790	T	C	0.449304	0.0055	0.0074	0.457334	0.262408	0.0325246	7.147701e-16	0.0209597	0.0283198	0.459234	0.0700215	0.037787	20	0.818199275919606	1.021	0.966 - 1.079	CREB3L1	NA	NA
cg16012690	11	NA	46314809	rs186710537	11	48092961	T	C	0.00695825	-0.0618	0.0781	0.428773	-0.74847	0.119281	3.49923e-10	0.0825684	0.105173	0.432409	0.673937	0.537291	5	0.802902666237445	1.086	0.884 - 1.335	CREB3L1	NA	NA
cg22902089	11	NA	46318223	rs72910027	11	46276544	C	T	0.207753	-0.0079	0.0106	0.456101	0.274501	0.0437576	3.536497e-10	-0.0287795	0.0388871	0.459252	0.0710429	0.048882	20	0.818199275919606	0.972	0.9 - 1.049	CREB3L1	NA	NA
cg25963429	11	NA	46301410	rs34771037	11	46300911	G	A	0.329026	0.0068	0.0086	0.42912	0.208498	0.034334	1.25812e-09	0.0326141	0.0415955	0.432994	0.432994	0.0794046	7	0.803326189755161	1.033	0.952 - 1.121	CREB3L1	NA	NA
cg26296119	11	NA	46260204	rs7113478	11	46260223	A	G	0.414513	0.0091	0.0079	0.249363	0.38656	0.0326593	2.539274e-32	0.023541	0.0205332	0.251596	0.251596	0.124455	20	0.673182899703163	1.024	0.983 - 1.066	CREB3L1	NA	NA
cg04524040	19	NA	4153364	rs350872	19	4156841	A	G	0.364811	-0.0097	0.0093	0.296943	0.251459	0.033535	6.460246e-14	-0.0385749	0.0373402	0.301574	0.247805	0.5353	12	0.718389034155887	0.962	0.894 - 1.035	CREB3L3	NA	NA
cg10009657	19	NA	4153419	rs350841	19	4063067	A	G	0.0347913	-0.029	0.0218	0.183428	0.765607	0.0911812	4.598396e-17	-0.0378785	0.0288293	0.188884	0.0234395	0.268755	13	0.613899165863468	0.963	0.91 - 1.019	CREB3L3	NA	NA
cg13509147	19	NA	4153603	rs350841	19	4063067	A	G	0.0347913	-0.029	0.0218	0.183428	0.621746	0.091996	1.395241e-11	-0.0466428	0.0357353	0.191814	0.0944864	0.33535	14	0.618187427913214	0.954	0.89 - 1.024	CREB3L3	NA	NA
cg20154618	19	NA	4153677	rs350841	19	4063067	A	G	0.0347913	-0.029	0.0218	0.183428	0.583855	0.0916316	1.868677e-10	-0.0496699	0.0381431	0.192849	0.192849	0.555569	6	0.619306836982218	0.952	0.883 - 1.025	CREB3L3	NA	NA
cg23777956	19	NA	4153671	rs350841	19	4063067	A	G	0.0347913	-0.029	0.0218	0.183428	0.842354	0.0920385	5.579077e-20	-0.0344273	0.0261518	0.188026	0.35634	0.297203	12	0.61272789900219	0.966	0.918 - 1.017	CREB3L3	NA	NA
cg00039463	16	NA	3931489	rs11641279	16	3895914	T	C	0.434394	6e-04	0.0081	0.940951	-0.258468	0.0325115	1.864546e-15	-0.00232137	0.0313399	0.940954	0.940954	0.165299	20	0.986343546126575	0.998	0.938 - 1.061	CREBBP	NA	NA
cg00800141	16	NA	4014161	rs879620	16	4015729	C	T	0.388668	-0.0226	0.0065	0.000507203	0.364042	0.0328017	1.279022e-28	-0.0620807	0.0187108	0.000906934	0.011641	0.00233548	20	0.037547240255742	0.94	0.906 - 0.975	CREBBP	NA	NA
cg00834536	16	NA	4013537	rs2531995	16	4013467	C	T	0.38668	-0.0212	0.0065	0.00110809	-0.596001	0.0318905	6.085499e-78	0.0355704	0.0110709	0.00131366	0.0429277	0.0672066	20	0.0479103630311284	1.036	1.014 - 1.059	CREBBP	0.588403187863136	0.999998728150173
cg01971227	16	NA	3988694	rs2540031	16	4017567	T	A	0.409543	-0.021	0.0075	0.00511026	0.284129	0.0327978	4.593263e-18	-0.0739101	0.027741	0.00771505	0.00638504	0.343596	20	0.146142714185013	0.929	0.88 - 0.981	CREBBP	0.190680962775857	0.662596855150292
cg03264209	16	NA	3931885	rs11641279	16	3895914	T	C	0.434394	6e-04	0.0081	0.940951	-0.182423	0.0332103	3.952705e-08	-0.00328907	0.0444065	0.940957	0.940957	0.432152	10	0.986343546126575	0.997	0.914 - 1.087	CREBBP	NA	NA
cg03532331	16	NA	4000474	rs76684367	16	3993816	C	G	0.0536779	0.0158	0.0108	0.143478	-1.30322	0.0833781	4.533594e-55	-0.0121238	0.00832341	0.145228	0.135397	0.0084097	20	0.56003540031268	0.988	0.972 - 1.004	CREBBP	NA	NA
cg04993286	16	NA	4027595	rs2240735	16	4027605	C	T	0.253479	-0.0145	0.0067	0.0304506	0.213968	0.0363909	4.109959e-09	-0.0677673	0.033367	0.0422581	0.0422581	0.0345909	20	0.345653893341478	0.934	0.875 - 0.998	CREBBP	0.0690049264188197	0.272401291700781
cg05194552	16	NA	3873444	rs2530890	16	3904546	G	C	0.181909	-0.0221	0.011	0.0445275	0.257378	0.0399361	1.157922e-10	-0.0858658	0.0447672	0.0551045	0.0551045	0.00949167	20	0.38733945343832	0.918	0.841 - 1.002	CREBBP	NA	NA
cg05351887	16	NA	3988869	rs7199418	16	3994927	C	G	0.0904573	0.0137	0.0076	0.0714461	0.493066	0.0559714	1.25998e-18	0.0277853	0.0157332	0.0773898	0.00663686	0.0344278	20	0.444852087507666	1.028	0.997 - 1.06	CREBBP	NA	NA
cg05700789	16	NA	3999569	rs76013024	16	3980738	C	A	0.0467197	0.018	0.011	0.101764	1.31403	0.0844222	1.25872e-54	0.0136983	0.00841732	0.103653	0.308785	0.00141687	20	0.49364038088706	1.014	0.997 - 1.031	CREBBP	NA	NA
cg05927578	16	NA	4029543	rs2072346	16	4027423	C	T	0.186879	-0.0132	0.007	0.0593335	-0.715032	0.0391362	1.424865e-74	0.0184607	0.00984177	0.0606896	0.15282	0.02068	20	0.402595755937721	1.019	0.999 - 1.038	CREBBP	NA	NA
cg05991492	16	NA	3988700	rs2540031	16	4017567	T	A	0.409543	-0.021	0.0075	0.00511026	0.280618	0.0329027	1.479679e-17	-0.0748348	0.0281302	0.00780708	0.00646266	0.477715	20	0.147011843524804	0.928	0.878 - 0.98	CREBBP	0.187469392449051	0.813283749078616
cg07628416	16	NA	4033297	rs2239307	16	4042449	C	T	0.217694	0.0088	0.0071	0.215184	0.869869	0.0362155	1.750664e-127	0.0101165	0.008173	0.215794	0.0150258	0.0154338	20	0.644489307537913	1.01	0.994 - 1.026	CREBBP	NA	NA
cg08098950	16	NA	4033226	rs2239307	16	4042449	C	T	0.217694	0.0088	0.0071	0.215184	0.90779	0.0360965	1.450501e-139	0.00969387	0.00783068	0.215741	0.0325894	0.0139902	20	0.644489307537913	1.01	0.994 - 1.025	CREBBP	NA	NA
cg08550394	16	NA	4013659	rs2531997	16	4006609	A	T	0.474155	0.0039	0.0063	0.535885	0.39294	0.0315649	1.422636e-35	0.00992518	0.0160528	0.536388	0.101721	0.0107776	20	0.855325076945323	1.01	0.979 - 1.042	CREBBP	NA	NA
cg09152120	16	NA	4016669	rs2601782	16	4021051	T	C	0.153082	-0.0112	0.0116	0.334286	-1.12581	0.040753	5.528791e-168	0.00994836	0.0103099	0.334581	0.0336871	0.0340597	20	0.743892079227649	1.01	0.99 - 1.031	CREBBP	NA	NA
cg09300795	16	NA	4042428	rs2239307	16	4042449	C	T	0.217694	0.0088	0.0071	0.215184	-1.00559	0.0340682	1.737788e-191	-0.00875104	0.00706672	0.215588	0.0364309	0.0441882	20	0.64444008291874	0.991	0.978 - 1.005	CREBBP	NA	NA
cg09963080	16	NA	4017270	rs57295118	16	4020391	T	C	0.0238569	-0.0094	0.0113	0.405489	-2.43538	0.0965547	2.250507e-140	0.00385976	0.00464245	0.405744	0.759038	0.365414	13	0.787926805954379	1.004	0.995 - 1.013	CREBBP	NA	NA
cg27066052	16	NA	4015761	rs2238435	16	4014282	C	G	0.385686	-0.0224	0.0065	0.000568626	-0.314282	0.0326715	6.617608e-22	0.0712735	0.0219692	0.0011776	0.0011776	0.039177	20	0.0446868969473684	1.074	1.029 - 1.121	CREBBP	0.714604312552524	0.558312557283785
cg03585969	10	NA	35415529	rs111540151	10	35452348	G	A	0.182903	0.0133	0.0079	0.0922698	0.338246	0.0405025	6.75571e-17	0.0393205	0.0238257	0.0988727	0.246903	0.441729	20	0.485345327986384	1.04	0.993 - 1.09	CREM	NA	NA
cg04310649	10	NA	35416472	rs11010084	10	35360620	G	A	0.412525	0.0137	0.0067	0.0408769	-0.238009	0.0314658	3.906219e-14	-0.0575607	0.0291606	0.0483904	0.13961	0.562095	20	0.365541107882012	0.944	0.892 - 1	CREM	NA	NA
cg05235248	10	NA	35503876	rs12775548	10	35479504	T	G	0.360835	0.0125	0.0068	0.0660277	-0.671198	0.0321885	1.459052e-96	-0.0186234	0.0101704	0.0670806	0.205989	0.484239	20	0.420244863621174	0.982	0.962 - 1.001	CREM	NA	NA
cg05602439	10	NA	35425240	rs11599920	10	35507164	T	G	0.17495	0.0054	0.0101	0.592889	0.296882	0.04335	7.462878e-12	0.018189	0.0341237	0.594012	0.594012	0.211399	20	0.882986545729918	1.018	0.952 - 1.089	CREM	NA	NA
cg10031769	10	NA	35483963	rs76800194	10	35351017	A	G	0.184891	0.0125	0.0078	0.109031	-0.676658	0.0409327	2.195158e-61	-0.0184731	0.0115813	0.110693	0.29555	0.392594	20	0.507901530814039	0.982	0.96 - 1.004	CREM	NA	NA
cg12196389	10	NA	35504007	rs11010131	10	35513316	C	A	0.359841	0.0125	0.0068	0.0660277	-1.06588	0.0251993	0	-0.0117273	0.0063857	0.0662835	0.102152	0.528466	20	0.418057307253886	0.988	0.976 - 1.001	CREM	NA	NA
cg16988166	10	NA	35503900	rs113170867	10	35450147	T	C	0.359841	0.0127	0.0068	0.0618113	-0.541087	0.0329793	1.708088e-60	-0.0234713	0.0126485	0.0635016	0.231979	0.59294	20	0.411374362909468	0.977	0.953 - 1.001	CREM	NA	NA
cg17245290	10	NA	35504020	rs35388511	10	35296616	G	A	0.360835	0.013	0.0068	0.0559064	-0.363771	0.0336377	2.942445e-27	-0.0357368	0.0189829	0.059758	0.059758	0.610305	20	0.400137106343763	0.965	0.93 - 1.001	CREM	NA	NA
cg19215266	10	NA	35417163	rs12773647	10	35440327	G	A	0.359841	0.0127	0.0068	0.0618113	0.323976	0.0336883	6.786558e-22	0.0392004	0.0213814	0.0667441	0.0667441	0.424312	20	0.419298013914209	1.04	0.997 - 1.084	CREM	NA	NA
cg26679713	10	NA	35502688	rs4934534	10	35419193	G	A	0.182903	0.0133	0.0079	0.0922698	-0.327721	0.041089	1.512921e-15	-0.0405833	0.024637	0.0995071	0.170624	0.626784	20	0.486529934995566	0.96	0.915 - 1.008	CREM	NA	NA
cg02210498	22	NA	21275401	rs178058	22	21193604	C	T	0.218688	-0.0063	0.0097	0.516025	0.272992	0.0416824	5.779553e-11	-0.0230776	0.0357065	0.518076	0.518076	0.338787	16	0.845687584357912	0.977	0.911 - 1.048	CRKL	NA	NA
cg10071880	22	NA	21268466	rs5760127	22	21059531	T	A	0.0735586	0.0159	0.015	0.289145	0.457989	0.0578108	2.333088e-15	0.034717	0.0330437	0.293425	0.293425	0.711384	12	0.710480324490481	1.035	0.97 - 1.105	CRKL	NA	NA
cg12034943	19	NA	18811790	rs2003476	19	18806668	C	T	0.422465	-0.0463	0.0075	6.686503e-10	-0.311052	0.0321374	3.70964e-22	0.14885	0.0285987	1.942363e-07	8.465267e-06	0.000328009	20	5.87282851580645e-05	1.16	1.097 - 1.227	CRTC1	NA	NA
cg14292368	19	NA	18793705	rs8102768	19	18796177	A	T	0.322068	-0.0165	0.0067	0.01379	-0.951858	0.0296734	8.971726e-226	0.0173345	0.00705957	0.0140704	0.00536331	0.00101821	20	0.2050402039801	1.017	1.004 - 1.032	CRTC1	NA	NA
cg16673477	19	NA	18812017	rs2003476	19	18806668	C	T	0.422465	-0.0463	0.0075	6.686503e-10	-0.538056	0.0312594	2.135854e-66	0.0860505	0.0148085	6.213629e-09	2.87021e-06	0.000498274	20	3.18253249273224e-06	1.09	1.059 - 1.122	CRTC1	NA	NA
cg21473814	19	NA	18873268	rs2240012	19	18883593	T	C	0.22664	-0.0195	0.0072	0.00676221	-0.286413	0.0409915	2.805438e-12	0.0680835	0.0269609	0.0115612	0.00981774	0.0511621	20	0.183869508076009	1.07	1.015 - 1.129	CRTC1	0.00858067257296617	0.594679659025003
cg23945952	19	NA	18874682	rs117878047	19	18786860	C	G	0.0596421	0.0144	0.0191	0.450893	-0.795291	0.0603782	1.27489e-39	-0.0181066	0.0240557	0.451633	0.756487	0.000924147	18	0.813834443564357	0.982	0.937 - 1.029	CRTC1	NA	NA
cg23973524	19	NA	18873222	rs75186747	19	18817642	G	T	0.0944334	-0.0255	0.0146	0.080711	-0.447282	0.0588895	3.071447e-14	0.0570111	0.0334936	0.0887272	0.229772	0.053493	20	0.466296370591534	1.059	0.991 - 1.13	CRTC1	NA	NA
cg27426436	19	NA	18775242	rs3764596	19	18774857	G	A	0.220676	-0.0052	0.0082	0.525985	-0.748634	0.0359861	4.032366e-96	0.00694599	0.0109584	0.526177	0.0649865	0.00016402	20	0.850062093940647	1.007	0.986 - 1.029	CRTC1	NA	NA
cg16262392	1	NA	153932122	rs113489222	1	153863426	T	G	0.271372	-0.0191	0.0068	0.00497229	0.202372	0.0346895	5.417486e-09	-0.0943805	0.0372933	0.0113815	0.0113815	0.853223	15	0.182481215035922	0.91	0.846 - 0.979	CRTC2	0.0117396352857028	0.0825098385599407
cg26530713	1	NA	153928406	rs3791186	1	153934303	C	T	0.451292	-0.0088	0.0066	0.182422	-0.192177	0.0322687	2.592578e-09	0.0457912	0.0351936	0.193216	0.193216	0.066176	20	0.619870791792169	1.047	0.977 - 1.122	CRTC2	NA	NA
cg07199524	15	NA	91074149	rs8034050	15	91000206	T	C	0.329026	0.0057	0.0074	0.44114	0.201429	0.0339229	2.887759e-09	0.0282978	0.0370453	0.444945	0.284131	0.3319	20	0.81007367585939	1.029	0.957 - 1.106	CRTC3	NA	NA
cg07326765	11	NA	45868449	rs2292912	11	45877688	C	G	0.252485	0.0157	0.0071	0.0270173	-0.550425	0.0393534	1.878571e-44	-0.0285234	0.0130593	0.028952	0.028952	0.0686147	20	0.291103641718515	0.972	0.947 - 0.997	CRY2	0.134120270327903	0.463125920276149
cg07524456	11	NA	45868501	rs2292912	11	45877688	C	G	0.252485	0.0157	0.0071	0.0270173	-0.658887	0.0394874	1.656885e-62	-0.0238281	0.01087	0.0283721	0.00892261	0.0953403	20	0.288148099209015	0.976	0.956 - 0.997	CRY2	0.133777741683356	0.448790645832248
cg15812322	11	NA	45868398	rs2292912	11	45877688	C	G	0.252485	0.0157	0.0071	0.0270173	-0.420774	0.0401065	9.459889e-26	-0.0373122	0.0172444	0.0304851	0.0304851	0.14211	20	0.298834256248694	0.963	0.931 - 0.996	CRY2	0.134475860801737	0.409049417936217
cg16006220	11	NA	45868495	rs2292912	11	45877688	C	G	0.252485	0.0157	0.0071	0.0270173	-0.485614	0.0403474	2.302665e-33	-0.0323302	0.0148654	0.0296401	0.0392671	0.0510272	20	0.295047526582413	0.968	0.94 - 0.997	CRY2	0.132302508258096	0.433581459480995
cg22234194	11	NA	45868879	rs2002244	11	45855745	C	T	0.251491	0.0159	0.0072	0.0272211	0.305495	0.040356	3.732283e-14	0.0520468	0.0245507	0.0340087	0.0340087	0.21436	20	0.312795708173879	1.053	1.004 - 1.105	CRY2	0.132439131122216	0.25280616625322
cg23097878	11	NA	45879730	rs1401419	11	45879739	T	C	0.506958	0.0253	0.007	0.000301177	-1.13312	0.0209707	0	-0.0223277	0.00619144	0.000310681	0.00597679	0.335265	20	0.0174369772531418	0.978	0.966 - 0.99	CRY2	0.926466381236978	0.113179248353172
cg24354272	11	NA	45868030	rs2292912	11	45877688	C	G	0.252485	0.0157	0.0071	0.0270173	0.366928	0.040338	9.343204e-20	0.0427877	0.0199134	0.0316589	0.0316589	0.80258	20	0.303325849003984	1.044	1.004 - 1.085	CRY2	0.134011148478756	0.304208458419339
cg26734620	12	NA	56694298	rs11575234	12	56744276	G	C	0.0685885	-0.031	0.0142	0.0290286	0.917634	0.0600262	9.302356e-53	-0.0337825	0.0156316	0.030682	0.0448582	0.148032	20	0.299541075158771	0.967	0.938 - 0.997	CS	0.29525208548824	0.295089632322447
cg00340382	20	NA	47662406	rs2426120	20	47697253	A	T	0.297217	-0.0072	0.007	0.303681	0.244278	0.0328832	1.097139e-13	-0.0294746	0.0289292	0.308273	0.308273	0.0532887	20	0.72409308186944	0.971	0.917 - 1.028	CSE1L	NA	NA
cg03558299	20	NA	47662597	rs6063351	20	47707944	T	C	0.440358	-0.0063	0.0063	0.31731	0.176328	0.0321721	4.234498e-08	-0.0357288	0.0363186	0.325234	0.325234	0.343129	20	0.736802603441193	0.965	0.899 - 1.036	CSE1L	NA	NA
cg00154950	8	NA	3974030	rs7816006	8	3973952	C	T	0.270378	0.007	0.0099	0.479523	-0.72463	0.034249	2.341929e-99	-0.0096601	0.0136698	0.479768	0.934387	0.962787	20	0.827602814358805	0.99	0.964 - 1.017	CSMD1	NA	NA
cg01921437	8	NA	3974145	rs7816006	8	3973952	C	T	0.270378	0.007	0.0099	0.479523	0.199089	0.0351864	1.530454e-08	0.0351602	0.0501133	0.48292	0.48292	0.997238	20	0.828988175995605	1.036	0.939 - 1.143	CSMD1	NA	NA
cg02563011	8	NA	2960317	rs10503196	8	2970539	G	A	0.307157	-0.0051	0.0076	0.502187	0.349914	0.0357644	1.320747e-22	-0.014575	0.0217707	0.503189	0.503189	0.206018	20	0.839257622893946	0.986	0.944 - 1.028	CSMD1	NA	NA
cg02616558	8	NA	3100413	rs7816128	8	3111297	C	G	0.487078	-0.0013	0.0063	0.836518	-0.28876	0.0328129	1.365745e-18	0.004502	0.0218234	0.836562	0.990695	0.681399	20	0.959076793163731	1.005	0.962 - 1.048	CSMD1	NA	NA
cg02630677	8	NA	3102222	rs34442220	8	3102370	C	G	0.309145	0.001	0.0067	0.881353	-0.203852	0.0348116	4.745607e-09	-0.00490552	0.0328777	0.881392	0.881392	0.740058	20	0.970515939687276	0.995	0.933 - 1.061	CSMD1	NA	NA
cg05306225	8	NA	4848947	rs13269289	8	4843924	A	G	0.329026	0.0051	0.0091	0.57518	0.234409	0.0337225	3.624699e-12	0.0217569	0.0389471	0.576416	0.576416	0.228351	20	0.87530794647399	1.022	0.947 - 1.103	CSMD1	NA	NA
cg06710438	8	NA	3100524	rs113182006	8	3104014	A	G	0.0964215	-0.0007	0.0109	0.948795	-0.368858	0.0539508	8.090502e-12	0.00189775	0.029552	0.948797	0.948797	0.476859	20	0.989065017583834	1.002	0.946 - 1.062	CSMD1	NA	NA
cg08132734	8	NA	3982537	rs1647330	8	3982891	C	G	0.186879	-0.0032	0.0083	0.699836	0.315371	0.0414692	2.850347e-14	-0.0101468	0.026352	0.700202	0.700202	0.596384	20	0.920825991545741	0.99	0.94 - 1.042	CSMD1	NA	NA
cg08236285	8	NA	4637584	rs4372021	8	4636905	T	C	0.0944334	0.002	0.0081	0.804975	-0.752213	0.0576375	6.29186e-39	-0.00265882	0.0107702	0.805009	0.860173	0.0343217	20	0.951434306872441	0.997	0.977 - 1.019	CSMD1	NA	NA
cg08373605	8	NA	2916814	rs11778632	8	2916585	T	A	0.430417	0.0016	0.0065	0.805563	-0.54513	0.031487	3.76157e-67	-0.00293508	0.011925	0.805582	0.0978088	0.397975	20	0.951434306872441	0.997	0.974 - 1.021	CSMD1	NA	NA
cg08642111	8	NA	3141844	rs1542106	8	3141219	C	T	0.22167	0.0074	0.0075	0.323806	-0.270461	0.0410076	4.241896e-11	-0.0273607	0.0280391	0.32916	0.32916	0.83873	13	0.739983658671719	0.973	0.921 - 1.028	CSMD1	NA	NA
cg09646578	8	NA	5019363	rs28473123	8	5020519	C	G	0.474155	-0.0107	0.0064	0.094549	0.578191	0.0325334	1.160169e-70	-0.018506	0.0111179	0.0960074	0.0312665	0.228708	20	0.480319062413959	0.982	0.961 - 1.003	CSMD1	NA	NA
cg09862711	8	NA	5003384	rs17080158	8	4985552	A	G	0.0437376	0.0491	0.0273	0.0720923	0.733366	0.100368	2.735809e-13	0.0669515	0.0383367	0.0807402	0.0925952	0.294138	20	0.452347646987448	1.069	0.992 - 1.153	CSMD1	NA	NA
cg11782250	8	NA	3429382	rs7828513	8	3432054	T	C	0.393638	0.0072	0.0071	0.310542	0.323204	0.0327632	5.913819e-23	0.022277	0.0220833	0.313086	0.467326	0.0913078	20	0.726914110998266	1.023	0.979 - 1.068	CSMD1	NA	NA
cg11945167	8	NA	4644739	rs1457185	8	4641534	C	A	0.102386	0.005	0.008	0.531971	0.396896	0.0526787	4.910665e-14	0.0125978	0.0202257	0.533376	0.423363	0.0880342	20	0.853288358938476	1.013	0.973 - 1.054	CSMD1	NA	NA
cg12028740	8	NA	3244626	rs10096251	8	3224818	A	G	0.127237	-0.0036	0.0081	0.656721	0.315985	0.0475917	3.147593e-11	-0.0113929	0.0256915	0.657439	0.657439	0.670142	20	0.906868855393672	0.989	0.94 - 1.04	CSMD1	NA	NA
cg12243864	8	NA	2877217	rs74926011	8	2877197	A	G	0.0139165	-0.0422	0.0333	0.20506	-0.78428	0.109389	7.519578e-13	0.0538073	0.0431175	0.212059	0.212059	0.704254	14	0.640482997583296	1.055	0.97 - 1.148	CSMD1	NA	NA
cg12269374	8	NA	4238976	rs17413233	8	4138818	T	A	0.161034	0.0051	0.0115	0.65742	-0.358243	0.0442512	5.695513e-16	-0.0142361	0.0321493	0.6579	0.868309	0.222968	20	0.906974120512406	0.986	0.926 - 1.05	CSMD1	NA	NA
cg14940233	8	NA	3429428	rs1010814	8	3429530	T	A	0.40159	0.0049	0.0071	0.490106	0.406227	0.0329713	7.01392e-35	0.0120622	0.0175053	0.490785	0.65361	0.34592	20	0.833072117785545	1.012	0.978 - 1.047	CSMD1	NA	NA
cg15244965	8	NA	3429480	rs28418956	8	3431780	C	T	0.400596	0.0065	0.007	0.353111	0.465092	0.0323486	7.163432e-47	0.0139757	0.0150822	0.354113	0.786723	0.266832	20	0.755612185562082	1.014	0.985 - 1.044	CSMD1	NA	NA
cg16671365	8	NA	2883914	rs75715896	8	2868043	T	C	0.0159046	0.0198	0.0253	0.433857	1.73925	0.108984	2.477075e-57	0.0113842	0.014564	0.434409	0.411153	0.0565114	20	0.804257534457898	1.011	0.983 - 1.041	CSMD1	NA	NA
cg16761276	8	NA	3412728	rs12691303	8	3411897	T	G	0.45328	0.0062	0.0066	0.347529	0.729616	0.0298601	7.353696e-132	0.00849762	0.00905254	0.347885	0.632144	0.979951	20	0.752709572678176	1.009	0.991 - 1.027	CSMD1	NA	NA
cg17001717	8	NA	4439501	rs2617070	8	4439529	C	G	0.451292	0.0035	0.0063	0.578515	0.182207	0.0327483	2.638857e-08	0.0192089	0.034748	0.580396	0.580396	0.801296	16	0.877455848688667	1.019	0.952 - 1.091	CSMD1	NA	NA
cg17057268	8	NA	3416221	rs4875240	8	3414867	A	G	0.295229	-0.0056	0.0068	0.410207	-0.510909	0.0355455	7.605561e-47	0.0109609	0.0133314	0.410974	0.84453	0.737186	20	0.790570655413725	1.011	0.985 - 1.038	CSMD1	NA	NA
cg17102269	8	NA	3830691	rs7842821	8	3831505	C	T	0.252485	-0.0006	0.0067	0.928643	0.700478	0.036812	9.900997e-81	-0.000856558	0.00956501	0.928644	0.894904	0.821773	20	0.98378648661234	0.999	0.981 - 1.018	CSMD1	NA	NA
cg18317533	8	NA	4750513	rs2977732	8	4845810	C	G	0.327038	-0.0085	0.0065	0.190978	-0.254492	0.033537	3.238702e-14	0.0333999	0.0259175	0.197503	0.152843	0.277359	20	0.624138034722222	1.034	0.983 - 1.088	CSMD1	NA	NA
cg19849211	8	NA	4601508	rs1673235	8	4600449	C	A	0.134195	-0.0027	0.0128	0.832936	-0.412049	0.0483978	1.683506e-17	0.00655263	0.0310738	0.832986	0.832986	0.0770842	20	0.958314815458072	1.007	0.947 - 1.07	CSMD1	NA	NA
cg20564969	8	NA	4852959	rs10503296	8	4816030	G	A	0.314115	-0.0058	0.0065	0.372228	0.417683	0.0345801	1.368174e-33	-0.0138861	0.0156044	0.373529	0.373529	0.0205506	20	0.769926177815895	0.986	0.957 - 1.017	CSMD1	NA	NA
cg20911707	8	NA	3855415	rs1863475	8	3855302	G	A	0.357853	0.0032	0.0071	0.652203	0.287161	0.0328471	2.2834e-18	0.0111436	0.0247577	0.652634	0.652634	0.619828	20	0.905121067839493	1.011	0.963 - 1.061	CSMD1	NA	NA
cg20934731	8	NA	4439787	rs115282250	8	4439902	A	G	0.0347913	0.0594	0.0351	0.0905873	-0.560569	0.101007	2.859844e-08	-0.105964	0.0654613	0.105507	0.105507	0.193028	12	0.496917359127682	0.899	0.791 - 1.023	CSMD1	NA	NA
cg22864462	8	NA	3706763	rs34582453	8	3706785	A	G	0.130219	-0.02	0.0106	0.0591882	-0.537483	0.048632	2.143154e-28	0.0372105	0.0200069	0.0629019	0.155352	0.692078	20	0.409430539826389	1.038	0.998 - 1.079	CSMD1	NA	NA
cg23564432	8	NA	3253958	rs7841495	8	3253070	A	T	0.457256	0.0061	0.0064	0.340527	-0.677832	0.0309119	1.408862e-106	-0.00899928	0.00945079	0.340982	0.897065	0.585659	20	0.747847270075554	0.991	0.973 - 1.01	CSMD1	NA	NA
cg23702644	8	NA	3254875	rs6558763	8	3233082	G	A	0.478131	0.0048	0.0085	0.572274	0.18835	0.0325411	7.120382e-09	0.0254845	0.0453431	0.574091	0.718586	0.471273	20	0.874212242299194	1.026	0.939 - 1.121	CSMD1	NA	NA
cg23818621	8	NA	4850551	rs3860871	8	4851787	G	C	0.289264	-0.0016	0.0097	0.868985	-0.197094	0.0348072	1.492345e-08	0.00811797	0.0492361	0.86904	0.86904	0.628779	20	0.967586844210726	1.008	0.915 - 1.11	CSMD1	NA	NA
cg25956036	8	NA	4854652	rs4875428	8	4854554	A	C	0.338966	-0.0122	0.0065	0.0605286	0.203786	0.0337697	1.593901e-09	-0.0598669	0.0334035	0.0730954	0.0730954	0.525562	20	0.433159662409151	0.942	0.882 - 1.006	CSMD1	NA	NA
cg03611632	5	NA	148932063	rs7704271	5	148888762	A	G	0.464215	0.0033	0.0085	0.697842	-0.218839	0.0325311	1.731152e-11	-0.0150796	0.0389059	0.698319	0.698319	0.595188	20	0.920278763782074	0.985	0.913 - 1.063	CSNK1A1	NA	NA
cg01668383	13	NA	37679573	rs2670061	13	37685712	C	A	0.491054	0.0065	0.007	0.353111	0.362652	0.031128	2.285827e-31	0.0179235	0.0193635	0.354635	0.354635	0.622482	20	0.756087600705106	1.018	0.98 - 1.057	CSNK1A1L	NA	NA
cg06962373	13	NA	37772687	rs7988460	13	37782222	T	C	0.0367793	-0.0014	0.0239	0.953289	0.693154	0.0904282	1.785018e-14	-0.00201975	0.0344811	0.95329	0.95329	0.553588	20	0.989228322485174	0.998	0.933 - 1.068	CSNK1A1L	NA	NA
cg19272349	13	NA	37681255	rs6563510	13	37686146	A	G	0.493042	-0.0068	0.007	0.331335	-1.16666	0.0203873	0	0.00582859	0.00600088	0.331405	0.315716	0.377844	20	0.742046183244948	1.006	0.994 - 1.018	CSNK1A1L	NA	NA
cg20901032	13	NA	37680691	rs6563510	13	37686146	A	G	0.493042	-0.0068	0.007	0.331335	0.222239	0.0322279	5.353883e-12	-0.0305977	0.0318086	0.336084	0.336084	0.568664	13	0.74509630159894	0.97	0.911 - 1.032	CSNK1A1L	NA	NA
cg24850860	13	NA	37679692	rs9576177	13	37679729	T	C	0.468191	-0.0061	0.007	0.38352	-0.849185	0.0281168	2.223812e-200	0.00718336	0.00824663	0.383718	0.384842	0.726208	20	0.776625290090673	1.007	0.991 - 1.024	CSNK1A1L	NA	NA
cg26015163	13	NA	37838311	rs7999410	13	37838886	C	A	0.0208748	-0.0087	0.0152	0.567072	0.6573	0.103007	1.758177e-10	-0.013236	0.0232178	0.568624	0.568624	0.651686	12	0.87151330698959	0.987	0.943 - 1.033	CSNK1A1L	NA	NA
cg01346718	22	NA	38713874	rs9607529	22	38717975	G	A	0.384692	-0.0166	0.0115	0.148886	0.43235	0.0328721	1.646588e-39	-0.0383948	0.0267585	0.151326	0.284515	0.370439	20	0.568420820181942	0.962	0.913 - 1.014	CSNK1E	NA	NA
cg06748147	22	NA	38714287	rs9607532	22	38719488	T	C	0.384692	0.0035	0.0064	0.584465	0.189324	0.0335242	1.629095e-08	0.0184869	0.0339627	0.586215	0.586215	0.0517803	6	0.879828370962062	1.019	0.953 - 1.089	CSNK1E	NA	NA
cg07313319	22	NA	38714426	rs9607531	22	38718667	T	C	0.384692	0.0035	0.0064	0.584465	0.232361	0.0332036	2.595107e-12	0.0150628	0.0276273	0.585607	0.585607	0.275956	6	0.879698990433612	1.015	0.962 - 1.072	CSNK1E	NA	NA
cg12624792	22	NA	38714001	rs9610939	22	38718640	A	G	0.384692	-0.0017	0.0087	0.845078	0.346884	0.0332045	1.514098e-25	-0.00490078	0.0250849	0.845105	0.985197	0.19784	11	0.961510913254297	0.995	0.947 - 1.045	CSNK1E	NA	NA
cg14995562	22	NA	38714166	rs9607531	22	38718667	T	C	0.384692	0.0035	0.0064	0.584465	0.239113	0.0327862	3.028707e-13	0.0146374	0.0268407	0.585517	0.585517	0.0817221	7	0.879698990433612	1.015	0.963 - 1.07	CSNK1E	NA	NA
cg19781870	22	NA	38714285	rs9607531	22	38718667	T	C	0.384692	0.0035	0.0064	0.584465	0.2136	0.0336019	2.060153e-10	0.0163858	0.0300732	0.585848	0.585848	0.0901534	7	0.879739046204621	1.017	0.958 - 1.078	CSNK1E	NA	NA
cg08490304	19	NA	1929260	rs67280035	19	1927017	G	C	0.209742	-0.007	0.0102	0.49254	-1.06982	0.0344002	2.473096e-212	0.00654318	0.00953667	0.492645	0.264051	0.0619294	20	0.83406613284806	1.007	0.988 - 1.026	CSNK1G2	NA	NA
cg12208381	19	NA	1947806	rs2083226	19	1948476	C	T	0.178926	-0.0326	0.0079	3.681943e-05	-1.04614	0.0401586	1.33449e-149	0.031162	0.00764569	4.586386e-05	0.00232086	0.531031	20	0.00409411390266667	1.032	1.016 - 1.047	CSNK1G2	0.905196958431618	0.924993148014884
cg17884674	19	NA	1967198	rs12977121	19	1958308	G	A	0.269384	-0.0209	0.0069	0.00245377	0.776696	0.0347267	8.44261e-111	-0.0269088	0.00896488	0.00268578	0.0119003	0.161285	20	0.0758945401839011	0.973	0.956 - 0.991	CSNK1G2	0.173634076312017	0.740523458249476
cg25902666	19	NA	1947722	rs56187939	19	1970668	G	A	0.313121	-0.0118	0.0066	0.0737956	-0.346954	0.03446	7.628625e-24	0.0340103	0.0193203	0.0783502	0.0783502	0.0286016	20	0.447123484086205	1.035	0.996 - 1.075	CSNK1G2	NA	NA
cg01303055	11	NA	11265429	rs4076941	11	11261567	C	T	0.364811	0.0024	0.0066	0.71613	-0.22858	0.0341154	2.081484e-11	-0.0104996	0.0289165	0.716529	0.668746	0.691475	20	0.92551710260721	0.99	0.935 - 1.047	CSNK2A1	NA	NA
cg06694040	11	NA	11301699	rs16909324	11	11306686	T	C	0.115308	0.0015	0.008	0.851269	-0.627111	0.0479331	4.115909e-39	-0.00239192	0.0127582	0.851284	0.595618	0.773189	20	0.963051400946186	0.998	0.973 - 1.023	CSNK2A1	NA	NA
cg09068031	11	NA	11500492	rs6484943	11	11501272	C	T	0.139165	-0.018	0.008	0.024449	-1.12928	0.0428776	7.150567e-153	0.0159393	0.00710994	0.0249721	0.0985958	0.229768	20	0.270868420296228	1.016	1.002 - 1.03	CSNK2A1	NA	NA
cg13179472	11	NA	11177888	rs1875775	11	11172701	T	C	0.0854871	0.0112	0.0137	0.413632	0.561805	0.0572476	9.838842e-23	0.0199357	0.0244701	0.415246	0.415246	0.280567	20	0.793792829275256	1.02	0.972 - 1.07	CSNK2A1	NA	NA
cg15618674	11	NA	11178021	rs7113564	11	11179426	C	T	0.379722	0.0018	0.0064	0.778519	0.509594	0.0328856	3.69448e-54	0.00353222	0.0125611	0.778554	0.81303	0.60442	20	0.943276316834625	1.004	0.979 - 1.029	CSNK2A1	NA	NA
cg16827215	11	NA	11292635	rs12282401	11	11292864	T	C	0.218688	-0.0011	0.0074	0.881831	-1.50523	0.0211849	0	0.000730785	0.0049162	0.881831	0.603555	0.589967	20	0.97080310289627	1.001	0.991 - 1.01	CSNK2A1	NA	NA
cg16931664	11	NA	11169707	rs10840586	11	11169808	G	A	0.341948	-0.0003	0.0067	0.964286	0.638837	0.0316045	7.450915e-91	-0.000469604	0.0104878	0.964286	0.145231	0.165027	20	0.991361325426217	1	0.979 - 1.02	CSNK2A1	NA	NA
cg18090970	11	NA	11409294	rs1466608	11	11407488	T	G	0.166004	0.0112	0.0115	0.3301	0.254037	0.0433192	4.510279e-09	0.0440881	0.0458891	0.336676	0.336676	0.633145	3	0.745737595873901	1.045	0.955 - 1.143	CSNK2A1	NA	NA
cg20438286	11	NA	11371451	rs12578058	11	11375139	C	G	0.274354	0.0048	0.0073	0.510838	0.346702	0.0359382	5.052887e-22	0.0138447	0.0211044	0.511816	0.511816	0.676062	20	0.842753604245308	1.014	0.973 - 1.057	CSNK2A1	NA	NA
cg25560215	11	NA	11426039	rs12283371	11	11639915	T	C	0.357853	0.0042	0.0068	0.536808	-0.209848	0.0334703	3.617924e-10	-0.0200145	0.0325612	0.538772	0.538772	0.144168	13	0.856450682240613	0.98	0.92 - 1.045	CSNK2A1	NA	NA
cg26234233	11	NA	11431532	rs78233145	11	11437673	C	T	0.0864811	-0.0141	0.0142	0.32073	-2.16897	0.0294987	0	0.00650077	0.00654747	0.320775	0.605984	0.803704	20	0.733090958866701	1.007	0.994 - 1.02	CSNK2A1	NA	NA
cg15508020	16	NA	58232206	rs77474474	16	58205405	T	C	0.0606362	0.0093	0.0112	0.406337	0.400487	0.0593273	1.473652e-11	0.0232217	0.0281767	0.409857	0.409857	0.324089	20	0.789897256299067	1.023	0.969 - 1.082	CSNK2A2	NA	NA
cg18643176	6	NA	31633795	rs28381344	6	31707526	A	G	0.0457256	0.0757	0.0251	0.00256187	-1.10654	0.0764437	1.737479e-47	-0.0684115	0.0231704	0.0031518	3.350453e-07	2.408011e-05	20	0.0837831363471356	0.934	0.892 - 0.977	CSNK2B	NA	NA
cg02247160	3	NA	41243829	rs9814976	3	41215796	T	C	0.441352	-0.0072	0.0069	0.296727	-0.294978	0.0316752	1.247435e-20	0.0244086	0.0235379	0.299741	0.299741	0.0283558	20	0.716459069743721	1.025	0.979 - 1.073	CTNNB1	NA	NA
cg06893379	5	NA	127146516	rs116388856	5	127484278	A	G	0.00695825	0.0102	0.0439	0.816269	0.874377	0.143325	1.056312e-09	0.0116655	0.0502436	0.8164	0.8164	0.594479	12	0.954785803956745	1.012	0.917 - 1.116	CTXN3	NA	NA
cg13588355	5	NA	126998388	rs1086533	5	127011121	C	T	0.357853	1e-04	0.0065	0.987725	0.321071	0.0339668	3.308677e-21	0.000311458	0.0202448	0.987725	0.640278	0.477753	20	0.996463353632364	1	0.961 - 1.041	CTXN3	NA	NA
cg09295021	7	NA	148393388	rs112792891	7	149005447	G	T	0.00198807	0.063	0.099	0.524539	-1.22663	0.181237	1.305013e-11	-0.0513604	0.0810652	0.526362	0.814113	0.969983	3	0.850083845790689	0.95	0.81 - 1.114	CUL1	NA	NA
cg09806900	7	NA	148480153	rs6946300	7	148493603	A	G	0.272366	-0.005	0.0067	0.455505	-0.258603	0.0370557	2.977737e-12	0.0193346	0.0260561	0.458064	0.458064	0.378486	20	0.817665952958422	1.02	0.969 - 1.073	CUL1	NA	NA
cg18597411	7	NA	148394542	rs10225019	7	148362642	G	A	0.435388	-0.0004	0.007	0.954431	0.234261	0.0333273	2.07867e-12	-0.0017075	0.0298822	0.954433	0.954433	0.229084	20	0.989228322485174	0.998	0.942 - 1.059	CUL1	NA	NA
cg19391535	7	NA	148398020	rs9784937	7	148362546	A	G	0.435388	-0.0005	0.007	0.943057	0.209386	0.0336584	4.942959e-10	-0.00238793	0.0334333	0.94306	0.94306	0.23093	9	0.986695610604454	0.998	0.934 - 1.065	CUL1	NA	NA
cg11232054	13	NA	113884109	rs3024740	13	113820136	T	C	0.33996	0.0129	0.0075	0.0854324	-0.212625	0.0347554	9.490937e-10	-0.0606703	0.036641	0.0977617	0.0977617	0.0802833	13	0.483620156992933	0.941	0.876 - 1.011	CUL4A	NA	NA
cg14896830	13	NA	113884323	rs9549696	13	113875062	A	G	0.229622	0.004	0.0071	0.573176	0.286875	0.0385547	1.001417e-13	0.0139434	0.0248203	0.574271	0.574271	0.0918886	13	0.874349012394009	1.014	0.966 - 1.065	CUL4A	NA	NA
cg00908042	22	NA	43059020	rs135095	22	43064857	T	C	0.126243	-0.0139	0.0131	0.288659	-0.576702	0.048751	2.745751e-32	0.0241025	0.0228065	0.290591	0.00875713	0.0636623	20	0.708236304249513	1.024	0.98 - 1.071	CYB5R3	NA	NA
cg01194538	22	NA	43043270	rs2413708	22	43041593	A	G	0.377734	0.0266	0.0077	0.000551221	0.470426	0.0325146	1.925286e-47	0.0565445	0.0168282	0.000779163	0.0451205	0.006861	20	0.0338897016589327	1.058	1.024 - 1.094	CYB5R3	NA	NA
cg02539402	22	NA	43061182	rs6002853	22	43041902	T	C	0.271372	-0.0163	0.0069	0.018161	0.206551	0.0368353	2.053502e-08	-0.078915	0.0362492	0.0294793	0.0294793	0.192087	20	0.293883825388215	0.924	0.861 - 0.992	CYB5R3	0.136147800551555	0.433698289143587
cg04059188	22	NA	43045723	rs28365958	22	43045643	G	C	0.111332	-0.0059	0.008	0.460818	-0.657744	0.0527736	1.180417e-35	0.00897005	0.0121841	0.461601	0.263466	0.0234951	20	0.818964766136665	1.009	0.985 - 1.033	CYB5R3	NA	NA
cg04242898	22	NA	43043131	rs2285141	22	43032870	T	G	0.111332	-0.0063	0.0081	0.4367	0.623412	0.0528204	3.78951e-32	-0.0101057	0.0130212	0.437693	0.556	0.0368708	20	0.805981695748694	0.99	0.965 - 1.016	CYB5R3	NA	NA
cg08690876	22	NA	43040721	rs1109585	22	43040921	C	T	0.49006	0.0151	0.0066	0.0221446	-0.617065	0.0309365	1.618436e-88	-0.0244707	0.0107659	0.0230277	0.0442691	0.109867	20	0.261169099685535	0.976	0.955 - 0.997	CYB5R3	0.561234	0.451886808140801
cg19248564	22	NA	43042879	rs76447982	22	43047540	G	T	0.39662	0.0283	0.0093	0.00234224	0.267034	0.0330149	6.05061e-16	0.105979	0.0372102	0.00439795	0.0170226	0.08385	20	0.104306524506579	1.112	1.034 - 1.196	CYB5R3	0.806548204871813	0.149646887813897
cg20727362	22	NA	43045952	rs2267456	22	43029809	A	G	0.109344	-0.0062	0.0081	0.444014	-1.7308	0.039952	0	0.00358215	0.00468064	0.444085	0.0510748	0.030028	20	0.809839381726915	1.004	0.994 - 1.013	CYB5R3	NA	NA
cg20950843	22	NA	43044387	rs5751323	22	43057833	T	C	0.488072	0.0087	0.0076	0.252318	0.429392	0.0322423	1.82762e-40	0.0202612	0.0177647	0.254065	0.53724	0.0406205	20	0.676127713567839	1.02	0.986 - 1.057	CYB5R3	NA	NA
cg23325242	22	NA	43044788	rs28365957	22	43045695	A	G	0.111332	-0.0066	0.008	0.409372	1.69418	0.0409837	0	-0.00389569	0.00472299	0.409465	0.00722228	0.0765331	20	0.78980891303811	0.996	0.987 - 1.005	CYB5R3	NA	NA
cg23746347	22	NA	43058692	rs7286140	22	43063246	G	A	0.385686	-0.0112	0.0066	0.0897024	0.483838	0.0335642	4.146212e-47	-0.0231483	0.0137351	0.0919245	0.0919245	0.0401676	20	0.472891513995609	0.977	0.951 - 1.004	CYB5R3	NA	NA
cg24251862	22	NA	43045736	rs28365958	22	43045643	G	C	0.111332	-0.0059	0.008	0.460818	-0.694356	0.0521424	1.855466e-40	0.00849708	0.0115391	0.461505	0.205105	0.0190315	20	0.818873719734974	1.009	0.986 - 1.032	CYB5R3	NA	NA
cg25044876	22	NA	43041146	rs130333	22	43066379	C	T	0.492048	0.0119	0.0064	0.062974	-0.242799	0.0321438	4.235859e-14	-0.0490116	0.0271461	0.0709998	0.175322	0.057917	20	0.428227165851618	0.952	0.903 - 1.004	CYB5R3	NA	NA
cg27191921	22	NA	43042910	rs76447982	22	43047540	G	T	0.39662	0.0283	0.0093	0.00234224	0.268284	0.0327833	2.756079e-16	0.105485	0.0369837	0.00434168	0.0143605	0.0924273	20	0.103548444073791	1.111	1.034 - 1.195	CYB5R3	0.837275104620155	0.167835855827827
cg04692870	22	NA	42525206	rs1058164	22	42525132	C	G	0.456262	-0.0062	0.0063	0.325053	0.42674	0.0327016	6.395936e-39	-0.0145288	0.014805	0.326425	0.310175	0.0505369	20	0.737355165807105	0.986	0.957 - 1.015	CYP2D6	NA	NA
cg07016288	22	NA	42525748	rs28605764	22	42468246	C	T	0.351889	0.0127	0.0064	0.0472141	-0.218592	0.0339044	1.138502e-10	-0.058099	0.0306337	0.057884	0.057884	0.0358024	20	0.39471872398167	0.944	0.889 - 1.002	CYP2D6	NA	NA
cg10840135	22	NA	42526619	rs2071711	22	42477650	C	G	0.333002	0.0059	0.0073	0.418964	0.248298	0.0340947	3.274032e-13	0.0237617	0.0295806	0.421809	0.363283	0.172222	20	0.796842149266366	1.024	0.966 - 1.085	CYP2D6	NA	NA
cg15597984	22	NA	42527061	rs55750514	22	42548433	C	G	0.0666004	0.0215	0.0194	0.267755	0.603433	0.0496941	6.253195e-34	0.0356294	0.032283	0.26974	0.0913858	0.0831835	20	0.690069792701567	1.036	0.973 - 1.104	CYP2D6	NA	NA
cg17498424	22	NA	42528123	rs2013960	22	42457912	A	T	0.474155	0.0014	0.0083	0.866053	-0.290565	0.0322872	2.269944e-19	-0.0048182	0.0285701	0.866076	0.866076	0.0185767	20	0.966646630552546	0.995	0.941 - 1.053	CYP2D6	NA	NA
cg00281977	10	NA	135333901	rs2254791	10	135302405	C	T	0.0188867	-0.0378	0.066	0.566829	2.79868	0.107204	3.09857e-150	-0.0135064	0.0235882	0.566923	0.720344	0.268172	20	0.870880527298945	0.987	0.942 - 1.033	CYP2E1	NA	NA
cg01465364	10	NA	135340721	rs12253520	10	135235321	A	C	0.22167	0.013	0.007	0.0632908	-0.255225	0.0424408	1.813596e-09	-0.0509354	0.0287048	0.0759879	0.0759879	0.466904	20	0.441301374815778	0.95	0.898 - 1.005	CYP2E1	NA	NA
cg05194426	10	NA	135343193	rs2254791	10	135302405	C	T	0.0188867	-0.0378	0.066	0.566829	1.03643	0.124244	7.310413e-17	-0.0364712	0.0638298	0.567741	0.15898	0.34074	20	0.871217459417895	0.964	0.851 - 1.093	CYP2E1	NA	NA
cg08390786	10	NA	135334061	rs2254791	10	135302405	C	T	0.0188867	-0.0378	0.066	0.566829	1.71029	0.119663	2.435183e-46	-0.0221015	0.0386209	0.56714	0.1318	0.357469	20	0.870884077636343	0.978	0.907 - 1.055	CYP2E1	NA	NA
cg09436743	10	NA	135334024	rs2254791	10	135302405	C	T	0.0188867	-0.0378	0.066	0.566829	1.66036	0.117292	1.719895e-45	-0.0227662	0.039783	0.567146	0.939156	0.308633	20	0.870884077636343	0.977	0.904 - 1.057	CYP2E1	NA	NA
cg10862468	10	NA	135342218	rs10857768	10	135402703	G	A	0.233598	0.0094	0.0069	0.173097	0.24961	0.0404633	6.881219e-10	0.0376588	0.0283092	0.183431	0.183431	0.497581	20	0.606688667137161	1.038	0.982 - 1.098	CYP2E1	NA	NA
cg11445109	10	NA	135343248	rs2254791	10	135302405	C	T	0.0188867	-0.0378	0.066	0.566829	1.04635	0.124361	3.968562e-17	-0.0361257	0.0632225	0.567725	0.338574	0.293686	20	0.871217459417895	0.965	0.852 - 1.092	CYP2E1	NA	NA
cg15883382	10	NA	135333805	rs2254791	10	135302405	C	T	0.0188867	-0.0378	0.066	0.566829	1.62765	0.116905	4.601365e-44	-0.0232237	0.0405837	0.567157	0.890976	0.312685	20	0.870884077636343	0.977	0.902 - 1.058	CYP2E1	NA	NA
cg18984983	10	NA	135342936	rs2254791	10	135302405	C	T	0.0188867	-0.0378	0.066	0.566829	0.889304	0.124506	9.156157e-13	-0.0425052	0.0744536	0.568071	0.340243	0.294819	20	0.871217459417895	0.958	0.828 - 1.109	CYP2E1	NA	NA
cg19571004	10	NA	135340850	rs12253520	10	135235321	A	C	0.22167	0.013	0.007	0.0632908	-0.286214	0.0426127	1.859827e-11	-0.0454206	0.0253749	0.0734573	0.0734573	0.333868	20	0.433967536959536	0.956	0.909 - 1.004	CYP2E1	NA	NA
cg23400446	10	NA	135342560	rs10857768	10	135402703	G	A	0.233598	0.0094	0.0069	0.173097	0.266789	0.0401966	3.199175e-11	0.0352339	0.0264024	0.182041	0.340821	0.290762	20	0.60524837567395	1.036	0.984 - 1.091	CYP2E1	NA	NA
cg24530264	10	NA	135342620	rs10857768	10	135402703	G	A	0.233598	0.0094	0.0069	0.173097	0.243872	0.0403694	1.531404e-09	0.0385447	0.029004	0.183866	0.343461	0.202589	20	0.607028111021098	1.039	0.982 - 1.1	CYP2E1	NA	NA
cg24721873	10	NA	135334122	rs2254791	10	135302405	C	T	0.0188867	-0.0378	0.066	0.566829	2.29301	0.115578	1.358863e-87	-0.0164849	0.0287951	0.566991	0.736836	0.253106	20	0.870880527298945	0.984	0.93 - 1.041	CYP2E1	NA	NA
cg03953088	7	NA	99392865	rs34967184	7	99310743	A	G	0.0328032	-0.0329	0.0264	0.212687	0.783665	0.092356	2.152446e-17	-0.0419822	0.0340493	0.217581	0.217581	0.192167	20	0.645498995030702	0.959	0.897 - 1.025	CYP3A4	NA	NA
cg06530960	19	NA	49140787	rs376524	19	49116438	G	A	0.214712	2e-04	0.0068	0.976536	0.948338	0.0375496	9.829453e-141	0.000210895	0.00717044	0.976536	0.273379	0.0268914	20	0.994568863140984	1	0.986 - 1.014	DBP	NA	NA
cg24976563	14	NA	24587638	rs2277480	14	24587515	A	G	0.303181	-0.0013	0.0066	0.843851	-1.271	0.0236632	0	0.00102282	0.00519279	0.843852	0.263256	0.772154	20	0.961160378019441	1.001	0.991 - 1.011	DCAF11	NA	NA
cg01719718	13	NA	36458809	rs17053084	13	36460083	G	A	0.129225	0.0176	0.0083	0.0339654	0.340818	0.0530485	1.321697e-10	0.0516404	0.0256453	0.0440475	0.0440475	0.645896	6	0.351099236686793	1.053	1.001 - 1.107	DCLK1	0.0955307906763894	0.506855161487074
cg02235562	13	NA	36729137	rs7322211	13	36736718	A	G	0.129225	-0.0007	0.0079	0.929394	-0.280879	0.0451336	4.868556e-10	0.00249217	0.0281288	0.929401	0.929401	0.257983	20	0.984114703735921	1.002	0.949 - 1.059	DCLK1	NA	NA
cg07537530	13	NA	36732321	rs9546759	13	36796172	A	C	0.252485	0.0114	0.0069	0.0984991	0.612309	0.0349768	1.286004e-68	0.018618	0.0113189	0.0999977	0.0027353	0.199043	20	0.487312864209213	1.019	0.996 - 1.042	DCLK1	NA	NA
cg08380164	13	NA	36709291	rs9546883	13	36827697	C	T	0.471173	0.0082	0.0064	0.200106	0.207335	0.0309985	2.253976e-11	0.0395495	0.0314292	0.208258	0.208258	0.0501393	20	0.63615782223743	1.04	0.978 - 1.106	DCLK1	NA	NA
cg12369353	13	NA	36728963	rs111865272	13	36734337	C	T	0.0934394	-0.0051	0.0142	0.719479	0.876173	0.0491133	3.46791e-71	-0.00582077	0.0162101	0.719534	0.37903	0.13689	20	0.926842705887203	0.994	0.963 - 1.026	DCLK1	NA	NA
cg12652442	13	NA	36738072	rs9546883	13	36827697	C	T	0.471173	0.0082	0.0064	0.200106	0.186852	0.0312807	2.323687e-09	0.043885	0.0350307	0.210294	0.210294	0.398431	20	0.638839936281179	1.045	0.976 - 1.119	DCLK1	NA	NA
cg15718287	13	NA	36702658	rs9546759	13	36796172	A	C	0.252485	0.0114	0.0069	0.0984991	0.599584	0.0352502	6.996771e-65	0.0190132	0.0115621	0.100086	0.00906109	0.000656074	20	0.487445188039073	1.019	0.996 - 1.043	DCLK1	NA	NA
cg16068263	13	NA	36729231	rs75841274	13	36729139	T	G	0.0974155	-0.0052	0.014	0.710318	0.418707	0.0502492	7.90831e-17	-0.0124192	0.0334695	0.710593	0.710593	0.296331	20	0.923710872380556	0.988	0.925 - 1.055	DCLK1	NA	NA
cg17470143	13	NA	36706433	rs9546857	13	36817719	A	G	0.471173	0.0063	0.0086	0.463828	0.30847	0.0315615	1.461614e-22	0.0204234	0.0279578	0.465079	0.0813588	0.0324847	20	0.820861765238678	1.021	0.966 - 1.078	DCLK1	NA	NA
cg18282455	13	NA	36729109	rs75841274	13	36729139	T	G	0.0974155	-0.0052	0.014	0.710318	0.478916	0.0495616	4.32761e-22	-0.0108578	0.0292542	0.710522	0.153876	0.236368	20	0.923686	0.989	0.934 - 1.048	DCLK1	NA	NA
cg18692507	13	NA	36726031	rs1328652	13	36709527	T	C	0.321074	0.0129	0.0066	0.0506367	-0.349991	0.0345487	4.051038e-24	-0.0368581	0.0192054	0.0549652	0.00561664	0.00395514	20	0.386836547026581	0.964	0.928 - 1.001	DCLK1	NA	NA
cg21880213	13	NA	36397909	rs75934833	13	36396476	T	G	0.246521	-0.0029	0.0073	0.691176	0.296087	0.0372681	1.945505e-15	-0.00979442	0.0246857	0.691541	0.691541	0.639081	20	0.917649947182252	0.99	0.943 - 1.039	DCLK1	NA	NA
cg23875404	13	NA	36728869	rs9546855	13	36817670	G	A	0.471173	0.0081	0.0113	0.473489	0.213952	0.0314677	1.052761e-11	0.037859	0.0531084	0.47593	0.47593	0.43313	20	0.825984539393042	1.039	0.936 - 1.153	DCLK1	NA	NA
cg26995690	13	NA	36346376	rs4943336	13	36336916	T	A	0.0487078	0.0112	0.0258	0.66421	0.465227	0.0646952	6.429182e-13	0.0240743	0.0555578	0.664783	0.664783	0.273759	18	0.909678802508066	1.024	0.919 - 1.142	DCLK1	NA	NA
cg02243061	5	NA	112305407	rs33565	5	112305313	T	C	0.145129	-0.0092	0.0091	0.312022	-0.679625	0.0436271	1.026199e-54	0.0135369	0.0134179	0.313039	0.524276	0.348168	20	0.726858770233111	1.014	0.987 - 1.041	DCP2	NA	NA
cg07768378	5	NA	112379709	rs4073359	5	112382159	G	A	0.482107	0.0091	0.0064	0.155062	-0.321714	0.0315265	1.892092e-24	-0.028286	0.0200856	0.159051	0.159051	0.535255	20	0.578384465683802	0.972	0.935 - 1.011	DCP2	NA	NA
cg08381046	5	NA	112294315	rs17290064	5	112190132	G	A	0.0218688	0.0277	0.0265	0.295892	-1.4955	0.170281	1.598234e-18	-0.0185222	0.0178449	0.29929	0.29929	0.588789	20	0.716098492035534	0.982	0.948 - 1.017	DCP2	NA	NA
cg14669842	5	NA	112405789	rs6869383	5	112410024	G	T	0.315109	0.0059	0.0067	0.378536	0.874229	0.0306463	5.505999e-179	0.00674881	0.00766755	0.378763	0.159571	0.0712405	20	0.773972762822329	1.007	0.992 - 1.022	DCP2	NA	NA
cg15613905	5	NA	112454695	rs3922583	5	112454991	T	C	0.360835	0.0164	0.0068	0.0158755	1.10595	0.0233141	0	0.0148288	0.00615648	0.0160115	0.02063	0.129439	20	0.220213649361702	1.015	1.003 - 1.027	DCP2	0.131760773303033	0.0954567936676184
cg17919331	5	NA	112312406	rs33562	5	112307856	G	A	0.314115	0.0107	0.0072	0.13725	0.224019	0.0343551	6.998688e-11	0.0477639	0.0329643	0.14735	0.14735	0.202442	20	0.563096913931586	1.049	0.983 - 1.119	DCP2	NA	NA
cg22422251	5	NA	112370191	rs878073	5	112370311	A	G	0.201789	1e-04	0.0083	0.990387	-0.472969	0.0427929	2.131965e-28	-0.00021143	0.0175487	0.990387	0.384895	0.0956739	20	0.996463353632364	1	0.966 - 1.035	DCP2	NA	NA
cg23343131	5	NA	112411033	rs58572166	5	112434321	C	T	0.0576541	0.0099	0.0123	0.42089	-1.29003	0.0716099	1.492838e-72	-0.00767422	0.00954414	0.421353	0.514918	0.0593501	20	0.796511426557489	0.992	0.974 - 1.011	DCP2	NA	NA
cg03503297	16	NA	30441811	rs11646954	16	30462346	C	G	0.421471	-0.0007	0.0077	0.927565	-0.529041	0.0324625	1.03682e-59	0.00132315	0.0145549	0.927566	0.443933	0.261547	20	0.983324126900109	1.001	0.973 - 1.03	DCTPP1	NA	NA
cg03941745	16	NA	30442009	rs11646954	16	30462346	C	G	0.421471	-0.0007	0.0077	0.927565	-0.382519	0.0326513	1.064388e-31	0.00182997	0.0201303	0.927567	0.927567	0.285471	20	0.983324126900109	1.002	0.963 - 1.042	DCTPP1	NA	NA
cg07635132	16	NA	30441833	rs11646954	16	30462346	C	G	0.421471	-0.0007	0.0077	0.927565	-0.812036	0.0295926	9.019463e-166	0.000862031	0.00948239	0.927565	0.610447	0.627698	20	0.983324126900109	1.001	0.982 - 1.02	DCTPP1	NA	NA
cg10664184	19	NA	17420304	rs12710307	19	17395720	G	A	0.121272	-0.0117	0.0075	0.11876	-0.699796	0.0415065	8.870743e-64	0.0167192	0.0107632	0.120336	0.392211	0.300857	20	0.524856628858312	1.017	0.996 - 1.039	DDA1	NA	NA
cg15734198	19	NA	17423023	rs13238	19	17430846	T	C	0.104374	-0.0031	0.0141	0.825982	0.436239	0.0520492	5.235406e-17	-0.00710619	0.0323328	0.82604	0.82604	0.0829799	20	0.95651212275874	0.993	0.932 - 1.058	DDA1	NA	NA
cg01961278	1	NA	20986128	rs546692	1	20929164	C	T	0.404573	-0.0025	0.0064	0.696074	-0.190059	0.0320931	3.178636e-09	0.0131538	0.033747	0.696701	0.696701	0.471674	20	0.919688845165833	1.013	0.948 - 1.083	DDOST	NA	NA
cg12743621	1	NA	20988763	rs10799652	1	20952271	T	A	0.220676	0.0093	0.009	0.301448	0.427261	0.0398296	7.58371e-27	0.0217666	0.0211619	0.303681	0.309452	0.111598	20	0.720024082034807	1.022	0.98 - 1.065	DDOST	NA	NA
cg24508409	1	NA	112298175	rs499817	1	112314822	G	A	0.127237	-0.01	0.0123	0.416213	0.323308	0.049833	8.708748e-11	-0.0309303	0.0383418	0.41984	0.41984	0.000925134	16	0.79568870765966	0.97	0.899 - 1.045	DDX20	NA	NA
cg11037576	4	NA	24682696	rs4697468	4	24682569	G	A	0.454274	4e-04	0.0063	0.949375	-1.08306	0.023975	0	-0.000369323	0.00581684	0.949375	0.557891	0.200214	20	0.989065017583834	1	0.988 - 1.011	DHX15	NA	NA
cg17235766	4	NA	24660465	rs4615161	4	24674254	A	G	0.323062	8e-04	0.0077	0.917252	0.213311	0.0364991	5.087484e-09	0.00375039	0.0361032	0.917265	0.917265	0.712593	13	0.981051148135469	1.004	0.935 - 1.077	DHX15	NA	NA
cg21104971	4	NA	24647197	rs12501699	4	24646772	G	T	0.28827	-0.011	0.0065	0.0905873	0.539604	0.0354121	1.982721e-52	-0.0203853	0.0121199	0.0925753	0.370391	0.049341	20	0.474364957702821	0.98	0.957 - 1.003	DHX15	NA	NA
cg23315637	4	NA	24664006	rs79967816	4	24641867	T	G	0.0318091	0.0171	0.0211	0.417695	-0.540225	0.0861517	3.595988e-10	-0.0316535	0.0393826	0.421546	0.421546	0.597486	20	0.796663423694982	0.969	0.897 - 1.047	DHX15	NA	NA
cg01869093	14	NA	95513955	rs61219894	14	95512770	T	G	0.170974	0.0039	0.0088	0.657634	-0.426959	0.0414982	7.931589e-25	-0.00913437	0.02063	0.657931	0.89499	0.12527	20	0.906974120512406	0.991	0.952 - 1.032	DICER1	NA	NA
cg01915328	14	NA	95513854	rs61219894	14	95512770	T	G	0.170974	0.0039	0.0088	0.657634	-0.346104	0.0414532	6.868173e-17	-0.0112683	0.0254616	0.658085	0.658085	0.188728	20	0.907079273495978	0.989	0.941 - 1.039	DICER1	NA	NA
cg23126376	14	NA	95623091	rs79824073	14	95576968	T	C	0.0964215	-0.0104	0.015	0.4881	1.33178	0.0504262	1.035595e-153	-0.00780907	0.011267	0.48825	0.371495	0.327266	20	0.831593303733987	0.992	0.971 - 1.014	DICER1	NA	NA
cg00495303	18	NA	3771110	rs55691584	18	3771283	C	T	0.329026	-0.0077	0.0071	0.27814	0.914509	0.0297563	2.042115e-207	-0.00841981	0.00776856	0.278439	0.306695	0.348483	20	0.697269412567795	0.992	0.977 - 1.007	DLGAP1	NA	NA
cg10523903	18	NA	4455646	rs34906481	18	4453114	A	G	0.272366	0.0026	0.0069	0.706314	0.237607	0.0354683	2.096474e-11	0.0109424	0.0290855	0.706756	0.706756	0.950056	12	0.922781764727141	1.011	0.955 - 1.07	DLGAP1	NA	NA
cg25073051	18	NA	3728365	rs62083249	18	3740382	T	C	0.45328	-0.0154	0.0067	0.0215329	-0.187547	0.0327808	1.057521e-08	0.0821129	0.0384997	0.0329394	0.0735691	0.293434	6	0.308278671922117	1.086	1.007 - 1.171	DLGAP1	NA	NA
cg25439807	18	NA	3771151	rs55691584	18	3771283	C	T	0.329026	-0.0077	0.0071	0.27814	0.865953	0.0307937	5.404312e-174	-0.00889194	0.00820515	0.278497	0.365416	0.35494	20	0.697359012502672	0.991	0.975 - 1.007	DLGAP1	NA	NA
cg02439517	6	NA	38685753	rs62396379	6	38601567	T	C	0.0586481	-0.0032	0.0092	0.727971	-0.408128	0.0696885	4.728359e-09	0.00784068	0.0225817	0.72843	0.72843	0.325532	17	0.929589083061047	1.008	0.964 - 1.053	DNAH8	NA	NA
cg03166753	6	NA	38683221	rs17622621	6	38669184	A	G	0.367793	0.0024	0.0078	0.758316	0.47255	0.0328281	5.58805e-47	0.00507883	0.01651	0.75837	0.923193	0.286944	20	0.937968069217983	1.005	0.973 - 1.038	DNAH8	NA	NA
cg04767500	6	NA	38682956	rs17622621	6	38669184	A	G	0.367793	0.0024	0.0078	0.758316	0.203259	0.0335561	1.384442e-09	0.0118076	0.0384242	0.758618	0.754789	0.450147	17	0.937993733056325	1.012	0.938 - 1.091	DNAH8	NA	NA
cg08839020	6	NA	38679582	rs34897279	6	38636717	T	C	0.117296	-0.0126	0.0185	0.49582	-0.423989	0.0532483	1.686153e-15	0.0297178	0.0437926	0.497389	0.497389	0.750299	19	0.836508800366037	1.03	0.945 - 1.122	DNAH8	NA	NA
cg11764900	6	NA	38683035	rs17622621	6	38669184	A	G	0.367793	0.0024	0.0078	0.758316	0.285438	0.0337839	2.940046e-17	0.00840814	0.0273446	0.758472	0.79894	0.478949	20	0.937968069217983	1.008	0.956 - 1.064	DNAH8	NA	NA
cg10624768	9	NA	33024747	rs10738903	9	32964077	T	C	0.461233	0.0024	0.0075	0.748968	0.226274	0.0335248	1.483957e-11	0.0106066	0.0331828	0.74924	0.74924	0.198574	20	0.936485888854897	1.011	0.947 - 1.079	DNAJA1	NA	NA
cg14467281	9	NA	33044611	rs20583	9	33026572	T	C	0.488072	-0.0077	0.0063	0.221624	0.393779	0.0322893	3.290691e-34	-0.0195541	0.016079	0.223935	0.321744	0.161349	20	0.651282736316247	0.981	0.95 - 1.012	DNAJA1	NA	NA
cg21180572	9	NA	33043903	rs20583	9	33026572	T	C	0.488072	-0.0077	0.0063	0.221624	0.219495	0.0322889	1.061855e-11	-0.0350805	0.0291624	0.229002	0.229002	0.119184	20	0.655961049446855	0.966	0.912 - 1.022	DNAJA1	NA	NA
cg02314782	17	NA	40163229	rs58394379	17	40220181	A	G	0.0308151	0.0063	0.022	0.7746	-1.89641	0.0956466	1.733092e-87	-0.00332207	0.0116021	0.774622	0.297615	0.871945	20	0.94217740627755	0.997	0.974 - 1.02	DNAJC7	NA	NA
cg01567825	7	NA	111368651	rs12705796	7	111372244	T	G	0.319085	-0.0153	0.0089	0.085596	-0.260061	0.0336918	1.17416e-14	0.0588324	0.0350613	0.0933493	0.192946	0.00991492	20	0.475327398019748	1.061	0.99 - 1.136	DOCK4	NA	NA
cg04162299	7	NA	111825813	rs71544730	7	111825720	T	C	0.228628	-0.0027	0.0106	0.798942	0.83524	0.0357501	1.010509e-120	-0.0032326	0.0126917	0.798953	0.325334	0.00505288	20	0.949996731169356	0.997	0.972 - 1.022	DOCK4	NA	NA
cg09678349	7	NA	111368512	rs12705796	7	111372244	T	G	0.319085	-0.0153	0.0089	0.085596	-0.217094	0.0336515	1.109348e-10	0.0704764	0.0424267	0.0966864	0.172296	0.0077122	20	0.48142907769337	1.073	0.987 - 1.166	DOCK4	NA	NA
cg15150248	7	NA	111380914	rs6466387	7	111388612	G	A	0.351889	0.0251	0.0065	0.000112675	-0.217004	0.0358667	1.445737e-09	-0.115666	0.0355341	0.00113367	0.00113367	0.430145	20	0.0436023344686089	0.891	0.831 - 0.955	DOCK4	0.949073926183078	0.604949853412363
cg20959907	7	NA	111368847	rs12705796	7	111372244	T	G	0.319085	-0.0153	0.0089	0.085596	-0.214674	0.0335972	1.662677e-10	0.0712707	0.0429324	0.0969006	0.287353	0.00615399	20	0.481970172798175	1.074	0.987 - 1.168	DOCK4	NA	NA
cg21594400	7	NA	111368367	rs2729553	7	111769530	A	G	0.510934	0.0061	0.0067	0.362586	-0.195448	0.0322653	1.382358e-09	-0.0312104	0.0346653	0.367942	0.174631	0.0737041	20	0.765581787986415	0.969	0.906 - 1.037	DOCK4	NA	NA
cg03691958	11	NA	113345618	rs79872790	11	113345653	A	G	0.0586481	0	0.0111	1	-0.414988	0.0733201	1.514232e-08	0	0.0267478	1	1	0.180381	8	1	1	0.949 - 1.054	DRD2	NA	NA
cg08948964	11	NA	113285594	rs11608109	11	113303448	G	C	0.387674	0.0225	0.0079	0.00439809	-0.243325	0.0322394	4.439563e-14	-0.092469	0.0347017	0.00770601	0.00770601	0.000736523	20	0.146142714185013	0.912	0.852 - 0.976	DRD2	NA	NA
cg12758687	11	NA	113346327	rs7934294	11	113369142	A	T	0.05666	-0.0187	0.0116	0.106947	0.430112	0.0623621	5.311066e-12	-0.0434771	0.0276967	0.116471	0.116471	0.683535	20	0.518126717275748	0.957	0.907 - 1.011	DRD2	NA	NA
cg12089511	21	NA	42025596	rs73905059	21	42055240	C	T	0.00596421	-0.0452	0.0358	0.206744	-1.36523	0.204215	2.305778e-11	0.0331081	0.0266863	0.214739	0.214739	0.502521	5	0.643823134184179	1.034	0.981 - 1.089	DSCAM	NA	NA
cg12135856	21	NA	42219139	rs73227948	21	42213747	A	G	0.083499	0.0128	0.0125	0.305835	0.758991	0.0539044	5.018622e-45	0.0168645	0.0165127	0.307111	0.452447	0.25126	14	0.722709365553603	1.017	0.985 - 1.05	DSCAM	NA	NA
cg19776080	21	NA	42219221	rs732995	21	42234056	G	T	0.318091	0.0018	0.0067	0.788194	0.235867	0.0325129	4.029232e-13	0.00763142	0.0284253	0.788335	0.577592	0.630408	15	0.946570230879584	1.008	0.953 - 1.065	DSCAM	NA	NA
cg04855869	1	NA	212208838	rs112340330	1	212228092	T	G	0.0218688	0.0086	0.0386	0.823693	0.657115	0.103377	2.064262e-10	0.0130875	0.0587777	0.823799	0.823799	0.167854	10	0.956237529568295	1.013	0.903 - 1.137	DTL	NA	NA
cg13187936	1	NA	212208183	rs112964711	1	212105606	T	C	0.0228628	0.0021	0.0286	0.941467	0.703921	0.102041	5.258533e-12	0.00298329	0.0406319	0.94147	0.94147	0.299851	14	0.986512519837233	1.003	0.926 - 1.086	DTL	NA	NA
cg01905967	5	NA	172185201	rs55829933	5	172185556	T	C	0.206759	-0.0066	0.0086	0.442819	-0.845322	0.0346435	1.686178e-131	0.00780767	0.0101787	0.443044	0.750765	0.669482	20	0.809121490150615	1.008	0.988 - 1.028	DUSP1	NA	NA
cg04060275	5	NA	172198791	rs881152	5	172198555	A	G	0.229622	-0.006	0.0078	0.441756	0.243693	0.0359675	1.240888e-11	-0.0246211	0.0322131	0.444676	0.444676	0.688108	20	0.81007367585939	0.976	0.916 - 1.039	DUSP1	NA	NA
cg04525476	5	NA	172198714	rs75467304	5	172192629	T	C	0.222664	-0.0081	0.0083	0.329112	0.240842	0.0364218	3.776777e-11	-0.033632	0.0348357	0.334321	0.334321	0.921324	20	0.743756837356117	0.967	0.903 - 1.035	DUSP1	NA	NA
cg07807373	5	NA	172216309	rs745023	5	172216309	T	C	0.254473	-0.0024	0.0067	0.720187	-0.712236	0.0357815	3.671365e-88	0.00336967	0.00940852	0.72023	0.384912	0.295953	20	0.9271237654221	1.003	0.985 - 1.022	DUSP1	NA	NA
cg11757894	5	NA	172198326	rs322351	5	172194873	T	C	0.484095	0.0114	0.0066	0.0841187	0.433943	0.0298566	7.351191e-48	0.0262708	0.0153164	0.086308	0.0514164	0.218431	20	0.463362372184369	1.027	0.996 - 1.058	DUSP1	NA	NA
cg14968860	5	NA	172199365	rs4868205	5	172209023	A	G	0.145129	0.0033	0.0078	0.672239	0.375928	0.0450884	7.58186e-17	0.00877827	0.0207753	0.672636	0.672636	0.117432	20	0.911746981587384	1.009	0.969 - 1.051	DUSP1	NA	NA
cg17560677	5	NA	172191082	rs17714774	5	172189628	T	C	0.05666	-0.0211	0.0198	0.286579	0.473852	0.0834738	1.373581e-08	-0.0445287	0.0425151	0.294933	0.294933	0.91372	10	0.712333267135642	0.956	0.88 - 1.04	DUSP1	NA	NA
cg18121420	5	NA	172199013	rs881150	5	172198905	A	T	0.232604	-0.0057	0.0078	0.46492	0.279814	0.0359526	7.090727e-15	-0.0203707	0.0279983	0.466877	0.466877	0.871427	20	0.821800661372884	0.98	0.928 - 1.035	DUSP1	NA	NA
cg20745620	5	NA	172203954	rs2431664	5	172203911	A	G	0.138171	-0.0127	0.0121	0.293908	-0.517333	0.0414443	9.288339e-36	0.024549	0.0234717	0.295609	0.0949973	0.39139	20	0.713024546280332	1.025	0.979 - 1.073	DUSP1	NA	NA
cg22118147	5	NA	172144013	rs115834857	5	172152804	A	G	0.0387674	-0.0153	0.0248	0.537277	-0.835045	0.100534	9.89126e-17	0.0183224	0.0297808	0.538396	0.538396	0.408369	20	0.856364189536383	1.018	0.961 - 1.08	DUSP1	NA	NA
cg27652869	5	NA	172216846	rs745023	5	172216309	T	C	0.254473	-0.0024	0.0067	0.720187	-0.333671	0.0382746	2.836672e-18	0.00719272	0.0200966	0.720413	0.720413	0.360928	20	0.9271237654221	1.007	0.968 - 1.048	DUSP1	NA	NA
cg03394159	8	NA	29197844	rs13271670	8	29348178	A	T	0.137177	0.0058	0.0099	0.557971	0.249597	0.0450962	3.116462e-08	0.0232375	0.0398855	0.56016	0.56016	0.960736	4	0.867040957698341	1.024	0.947 - 1.107	DUSP4	NA	NA
cg03726357	8	NA	29259693	rs7846386	8	29229348	A	G	0.243539	-0.0076	0.0097	0.433331	0.302922	0.0401652	4.631523e-14	-0.025089	0.0321938	0.435796	0.435796	0.0620083	13	0.804989396271774	0.975	0.916 - 1.039	DUSP4	NA	NA
cg05976753	8	NA	29205988	rs2280102	8	29205853	A	G	0.236581	0.0055	0.007	0.432035	-0.646714	0.0372455	1.557182e-67	-0.00850453	0.010835	0.432506	0.484915	0.722688	20	0.803002124653355	0.992	0.971 - 1.013	DUSP4	NA	NA
cg06120235	8	NA	29211949	rs2056025	8	29199556	C	A	0.145129	-0.0181	0.0114	0.11235	0.433349	0.0496281	2.504035e-18	-0.0417678	0.0267381	0.118263	0.118263	0.103379	20	0.521487691971215	0.959	0.91 - 1.011	DUSP4	NA	NA
cg08777490	8	NA	29206983	rs7846386	8	29229348	A	G	0.243539	-0.0076	0.0097	0.433331	0.225391	0.0395435	1.199355e-08	-0.0337192	0.0434411	0.437627	0.437627	0.0694393	6	0.805965658073643	0.967	0.888 - 1.053	DUSP4	NA	NA
cg18432895	8	NA	29205555	rs664255	8	29213558	T	C	0.237575	0.0065	0.007	0.353111	-0.788227	0.0359338	1.190788e-106	-0.00824635	0.00888864	0.353542	0.645323	0.509582	20	0.755322538429978	0.992	0.975 - 1.009	DUSP4	NA	NA
cg19687358	8	NA	29207241	rs7846386	8	29229348	A	G	0.243539	-0.0076	0.0097	0.433331	0.245549	0.0389483	2.89167e-10	-0.0309511	0.0398072	0.43685	0.43685	0.249243	17	0.805736781337321	0.97	0.897 - 1.048	DUSP4	NA	NA
cg21073748	8	NA	29210580	rs7823775	8	29208761	T	G	0.151093	-0.0142	0.0111	0.200799	-0.286703	0.049051	5.066021e-09	0.0495287	0.0396325	0.21141	0.21141	0.141451	7	0.639824749184721	1.051	0.972 - 1.136	DUSP4	NA	NA
cg24260218	8	NA	29208126	rs3757999	8	29208142	G	A	0.236581	0.0071	0.0069	0.303486	0.384238	0.0378104	2.922881e-24	0.0184781	0.0180494	0.305953	0.305953	0.763534	20	0.72160236637226	1.019	0.983 - 1.055	DUSP4	NA	NA
cg24379915	8	NA	29202958	rs570281	8	29202364	C	T	0.390656	-0.0032	0.0118	0.786248	-0.319264	0.0340087	6.132019e-21	0.0100231	0.0369754	0.786335	0.86341	0.349398	20	0.945742146222541	1.01	0.939 - 1.086	DUSP4	NA	NA
cg00772407	12	NA	89744471	rs190636987	12	89747396	T	G	0.028827	0.0283	0.0221	0.200354	-0.654695	0.0922614	1.283442e-12	-0.0432263	0.0343014	0.207601	0.207601	0.046718	15	0.63515077758193	0.958	0.895 - 1.024	DUSP6	NA	NA
cg01093028	12	NA	89749080	rs2279574	12	89745477	C	A	0.444334	0.0051	0.0063	0.418214	0.307523	0.0319918	7.076938e-22	0.0165841	0.0205588	0.419858	0.419858	0.10972	19	0.79568870765966	1.017	0.977 - 1.059	DUSP6	NA	NA
cg01242903	12	NA	89744877	rs78469369	12	89745016	T	C	0.083499	9e-04	0.0164	0.956236	0.668172	0.0582489	1.84566e-30	0.00134696	0.0245449	0.956236	0.124961	0.0651999	12	0.98947324191946	1.001	0.954 - 1.051	DUSP6	NA	NA
cg01814191	12	NA	89744524	rs190636987	12	89747396	T	G	0.028827	0.0283	0.0221	0.200354	-0.534202	0.0932004	9.939861e-09	-0.0529762	0.04239	0.211397	0.211397	0.270323	7	0.639808261939359	0.948	0.873 - 1.031	DUSP6	NA	NA
cg05403689	12	NA	89748932	rs1427829	12	89760744	A	G	0.442346	0.0059	0.0063	0.349012	0.820851	0.0286717	2.899983e-180	0.00718766	0.00767906	0.349269	0.294252	0.0410268	20	0.753055870743141	1.007	0.992 - 1.022	DUSP6	NA	NA
cg05589489	12	NA	89748821	rs1427829	12	89760744	A	G	0.442346	0.0059	0.0063	0.349012	0.855207	0.0276582	6.310106e-210	0.00689891	0.00737001	0.349233	0.772057	0.055009	20	0.753055870743141	1.007	0.992 - 1.022	DUSP6	NA	NA
cg05769889	12	NA	89744701	rs1689408	12	89753901	T	C	0.115308	0.0377	0.0123	0.0021764	-0.476957	0.0504207	3.092687e-21	-0.0790428	0.0271084	0.00354777	0.0280346	0.350144	13	0.0907814583947584	0.924	0.876 - 0.974	DUSP6	0.753219436037256	0.16773990250808
cg06192866	12	NA	89748300	rs4842651	12	89764942	A	G	0.183897	-0.0041	0.0073	0.574359	0.252388	0.0412684	9.609519e-10	-0.0162449	0.0290455	0.575964	0.575964	0.243081	7	0.874929942030629	0.984	0.929 - 1.042	DUSP6	NA	NA
cg07239716	12	NA	89744488	rs190636987	12	89747396	T	G	0.028827	0.0283	0.0221	0.200354	-0.710367	0.0933573	2.759499e-14	-0.0398385	0.0315481	0.206666	0.206666	0.0469764	16	0.634651482230011	0.961	0.903 - 1.022	DUSP6	NA	NA
cg08802841	12	NA	89748726	rs1427829	12	89760744	A	G	0.442346	0.0059	0.0063	0.349012	0.970471	0.0258138	2.596674e-309	0.00607952	0.00649371	0.349161	0.317439	0.029586	20	0.753055870743141	1.006	0.993 - 1.019	DUSP6	NA	NA
cg10077746	12	NA	89743788	rs112571851	12	89739590	A	G	0.028827	0.0281	0.0221	0.203553	-0.549703	0.0800413	6.522599e-12	-0.0511185	0.0408867	0.211209	0.211209	0.0777421	12	0.639578175556489	0.95	0.877 - 1.029	DUSP6	NA	NA
cg10233654	12	NA	89744621	rs770081	12	89765885	G	A	0.115308	0.0377	0.0124	0.00236325	-0.287657	0.0501364	9.609486e-09	-0.131059	0.0487851	0.00722154	0.00722154	0.0597886	12	0.140163803188406	0.877	0.797 - 0.965	DUSP6	0.686250857321015	0.180027419434594
cg12414174	12	NA	89748895	rs1427829	12	89760744	A	G	0.442346	0.0059	0.0063	0.349012	0.975871	0.0256254	0	0.00604588	0.00645772	0.349157	0.231887	0.0401791	20	0.753055870743141	1.006	0.993 - 1.019	DUSP6	NA	NA
cg13519918	12	NA	89748985	rs1427829	12	89760744	A	G	0.442346	0.0059	0.0063	0.349012	0.571314	0.0309671	5.305068e-76	0.0103271	0.0110414	0.349632	0.387097	0.0647748	20	0.753055870743141	1.01	0.989 - 1.032	DUSP6	NA	NA
cg13691961	12	NA	89743281	rs2126606	12	89674799	C	T	0.387674	0.012	0.0065	0.0648699	0.249674	0.0329181	3.332371e-14	0.0480626	0.026794	0.0728481	0.0728481	0.182757	12	0.43248356589815	1.049	0.996 - 1.106	DUSP6	NA	NA
cg15296664	12	NA	89748773	rs2279574	12	89745477	C	A	0.444334	0.0051	0.0063	0.418214	0.872784	0.0277025	7.263388e-218	0.00584337	0.00722066	0.418368	0.496015	0.0360666	20	0.794981419894991	1.006	0.992 - 1.02	DUSP6	NA	NA
cg16063162	12	NA	89721406	rs7976283	12	89769425	A	G	0.0854871	0.0011	0.0164	0.946523	0.479699	0.0608698	3.254216e-15	0.0022931	0.0341893	0.946525	0.213094	0.053794	16	0.988222778622809	1.002	0.937 - 1.072	DUSP6	NA	NA
cg17740822	12	NA	89744609	rs190636987	12	89747396	T	G	0.028827	0.0283	0.0221	0.200354	-0.703002	0.0926566	3.269541e-14	-0.0402559	0.0318812	0.206702	0.206702	0.0384083	14	0.634651482230011	0.961	0.902 - 1.022	DUSP6	NA	NA
cg20722088	12	NA	89742886	rs2126606	12	89674799	C	T	0.387674	0.012	0.0065	0.0648699	0.317611	0.0326569	2.342711e-22	0.037782	0.0208307	0.0697138	0.0697138	0.221919	13	0.425235510724279	1.039	0.997 - 1.082	DUSP6	NA	NA
cg22466678	12	NA	89749033	rs1427829	12	89760744	A	G	0.442346	0.0059	0.0063	0.349012	0.736888	0.0293621	5.417086e-139	0.00800664	0.00855542	0.349347	0.87188	0.0357494	20	0.753055870743141	1.008	0.991 - 1.025	DUSP6	NA	NA
cg26635451	12	NA	89749142	rs770086	12	89747875	T	C	0.116302	0.0379	0.0124	0.00223974	-0.378068	0.0513675	1.838322e-13	-0.100247	0.035514	0.00476164	0.0402662	0.332068	9	0.109792877872079	0.905	0.844 - 0.97	DUSP6	0.764662715714283	0.196508023518856
cg05649724	14	NA	102415204	rs1044839	14	102415595	A	G	0.27336	0.0037	0.0067	0.580785	0.50915	0.0353423	4.726497e-47	0.00726701	0.0131689	0.581062	0.0299408	0.274517	20	0.877541915093124	1.007	0.982 - 1.034	DYNC1H1	NA	NA
cg10008953	14	NA	102414004	rs7148448	14	102414399	T	C	0.0218688	0.0273	0.0319	0.392109	1.88577	0.119398	3.424308e-56	0.0144769	0.016941	0.392803	0.370983	0.00345722	20	0.781420206903868	1.015	0.981 - 1.049	DYNC1H1	NA	NA
cg18220816	14	NA	102411665	rs148935023	14	102402824	A	G	0.0228628	0.0184	0.0318	0.562848	1.6453	0.119703	5.46803e-43	0.0111834	0.0193449	0.563194	0.196456	0.0037109	20	0.869474879986166	1.011	0.974 - 1.05	DYNC1H1	NA	NA
cg12254517	12	NA	93454991	rs4584620	12	93454823	T	C	0.372763	0.0136	0.0078	0.0812307	0.4692	0.0337694	6.864961e-44	0.0289855	0.0167544	0.0836265	0.0836265	0.240649	20	0.457924977599299	1.029	0.996 - 1.064	EEA1	NA	NA
cg22925751	12	NA	93509137	rs148080296	12	91546128	T	C	0.00497018	0.0497	0.069	0.471347	-1.18604	0.215222	3.572983e-08	-0.0419042	0.0586718	0.475094	0.475094	0.618179	5	0.825633694868753	0.959	0.855 - 1.076	EEA1	NA	NA
cg00240178	6	NA	74232108	rs11963033	6	74277249	T	C	0.028827	-0.0159	0.0106	0.133614	0.537445	0.0801864	2.049683e-11	-0.0295844	0.0202109	0.143251	0.143251	0.321069	18	0.557689996220302	0.971	0.933 - 1.01	EEF1A1	NA	NA
cg21953307	6	NA	74233640	rs62438400	6	74237769	T	G	0.190855	0.0017	0.0076	0.823003	0.563432	0.0380334	1.187116e-49	0.00301722	0.0134903	0.823023	0.115628	0.00630502	20	0.956237529568295	1.003	0.977 - 1.03	EEF1A1	NA	NA
cg11080404	20	NA	62121972	rs1757779	20	62118068	C	T	0.218688	-0.0062	0.0077	0.420707	0.265991	0.0364104	2.765524e-13	-0.0233091	0.0291237	0.423509	0.423509	0.0300585	20	0.798043408877473	0.977	0.923 - 1.034	EEF1A2	NA	NA
cg12340651	20	NA	62131960	rs76685684	20	62045653	A	G	0.0258449	-0.0629	0.0254	0.0132723	-0.827578	0.0854586	3.527929e-22	0.0760049	0.0316796	0.016432	0.112431	0.846734	20	0.223445688096274	1.079	1.014 - 1.148	EEF1A2	NA	NA
cg18554868	20	NA	62117537	rs1757693	20	62129808	A	G	0.220676	0.0054	0.0093	0.56148	0.382693	0.0376784	3.089772e-24	0.0141105	0.0243411	0.562118	0.564814	0.397844	20	0.868593456432151	1.014	0.967 - 1.064	EEF1A2	NA	NA
cg19089985	20	NA	62127395	rs12479532	20	62131304	G	A	0.50994	9e-04	0.0064	0.888166	-0.18529	0.0325413	1.241096e-08	-0.00485726	0.034551	0.8882	0.8882	0.872118	6	0.972683351517134	0.995	0.93 - 1.065	EEF1A2	NA	NA
cg20015424	20	NA	62122372	rs1757779	20	62118068	C	T	0.218688	-0.0062	0.0077	0.420707	0.23748	0.0358764	3.606944e-11	-0.0261075	0.0326628	0.424115	0.424115	0.683365	16	0.798043408877473	0.974	0.914 - 1.039	EEF1A2	NA	NA
cg22463915	20	NA	62131260	rs2750390	20	62130696	A	G	0.220676	0.006	0.0111	0.588824	0.435441	0.0377133	7.724008e-31	0.0137791	0.0255193	0.589232	0.208704	0.184508	20	0.8810804948283	1.014	0.964 - 1.066	EEF1A2	NA	NA
cg23851167	20	NA	62131189	rs310619	20	62127521	A	G	0.360835	0.0019	0.007	0.786061	0.29381	0.0334878	1.729856e-18	0.00646677	0.0238363	0.786161	0.255185	0.606218	14	0.945742146222541	1.006	0.961 - 1.055	EEF1A2	NA	NA
cg15193461	17	NA	42977049	rs2277617	17	42977073	G	T	0.218688	0.0031	0.0077	0.687244	-0.771822	0.0342114	1.062637e-112	-0.00401647	0.00997799	0.687292	0.230399	0.181943	20	0.916110654399636	0.996	0.977 - 1.016	EFTUD2	NA	NA
cg02166842	7	NA	55179471	rs759158	7	55179209	G	T	0.414513	-0.0005	0.0089	0.955199	0.20485	0.0324853	2.864314e-10	-0.00244081	0.0434481	0.9552	0.9552	0.207316	8	0.989228322485174	0.998	0.916 - 1.086	EGFR	NA	NA
cg04156940	7	NA	55197704	rs2041647	7	55183115	A	C	0.0328032	-0.0187	0.0089	0.0356301	0.446615	0.0817325	4.646301e-08	-0.0418706	0.0213501	0.0498627	0.0498627	0.201295	16	0.370248870442842	0.959	0.92 - 1	EGFR	0.337890931886903	0.283156544422405
cg05530630	7	NA	55224743	rs13222549	7	55225140	C	G	0.337972	0.0026	0.0079	0.74207	-0.282725	0.0340174	9.473562e-17	-0.00919621	0.0279642	0.742264	0.742264	0.190685	20	0.933857087969108	0.991	0.938 - 1.047	EGFR	NA	NA
cg07311521	7	NA	55086164	rs6957176	7	55101285	G	C	0.135189	-0.0101	0.0119	0.396026	0.283661	0.0456729	5.27469e-10	-0.0356059	0.0423414	0.400391	0.400391	0.261453	20	0.785840769586507	0.965	0.888 - 1.049	EGFR	NA	NA
cg12343106	7	NA	55072407	rs56164988	7	55035860	T	C	0.198807	0.0028	0.0105	0.789726	-0.261653	0.043982	2.696515e-09	-0.0107012	0.0401698	0.789932	0.789932	0.622972	17	0.947344134450452	0.989	0.914 - 1.07	EGFR	NA	NA
cg13490352	7	NA	55072042	rs3757408	7	55071961	G	C	0.279324	8e-04	0.0073	0.912735	0.353124	0.0350832	7.862476e-24	0.00226549	0.0206739	0.91274	0.965742	0.518131	20	0.980125837474085	1.002	0.962 - 1.044	EGFR	NA	NA
cg14688342	7	NA	55147074	rs7780270	7	55151886	T	G	0.487078	-0.0145	0.0076	0.0564048	0.228861	0.0321249	1.047673e-12	-0.0633572	0.0343782	0.0653364	0.0653364	0.397273	18	0.416031175095109	0.939	0.877 - 1.004	EGFR	NA	NA
cg16960046	7	NA	55053391	rs11238340	7	55020736	C	T	0.281312	3e-04	0.007	0.965815	0.211904	0.0355492	2.508994e-09	0.00141573	0.0330346	0.965816	0.965816	0.465451	20	0.991511277773518	1.001	0.939 - 1.068	EGFR	NA	NA
cg21808635	7	NA	55225133	rs3752651	7	55229543	C	T	0.202783	0.0055	0.0091	0.545581	0.250188	0.0407488	8.264408e-10	0.0219835	0.0365485	0.547515	0.547515	0.0360849	19	0.860994745214809	1.022	0.952 - 1.098	EGFR	NA	NA
cg22396409	7	NA	55086146	rs6969537	7	55082418	A	G	0.136183	-0.0079	0.0116	0.49585	0.309528	0.0440091	2.017475e-12	-0.0255228	0.0376517	0.497858	0.497858	0.250883	20	0.83669620897583	0.975	0.905 - 1.049	EGFR	NA	NA
cg22427313	7	NA	55098896	rs142486263	7	56410354	C	T	0.00596421	-0.0048	0.0157	0.759808	-0.971292	0.172434	1.772602e-08	0.00494187	0.0161878	0.76015	0.76015	0.998726	9	0.938985541662823	1.005	0.974 - 1.037	EGFR	NA	NA
cg23757825	7	NA	55092271	rs58711464	7	55092322	C	T	0.186879	-0.0087	0.0098	0.374673	-0.339636	0.0409562	1.107578e-16	0.0256157	0.0290193	0.377392	0.377392	0.430003	20	0.772909384827164	1.026	0.969 - 1.086	EGFR	NA	NA
cg25866552	7	NA	55072298	rs17584903	7	55059669	G	A	0.194831	0.0026	0.0112	0.816427	-0.265555	0.0445722	2.55571e-09	-0.00979082	0.0422078	0.816564	0.816564	0.734651	15	0.954785803956745	0.99	0.912 - 1.076	EGFR	NA	NA
cg26069252	5	NA	137800343	rs111549735	5	137798584	G	T	0.445328	0.0062	0.0069	0.368892	0.336686	0.0317496	2.842368e-26	0.0184148	0.0205673	0.370604	0.403987	0.414244	20	0.767562135395493	1.019	0.978 - 1.06	EGR1	NA	NA
cg00952516	8	NA	22573179	rs7846021	8	22574195	C	T	0.32008	0.0012	0.0068	0.859924	0.310003	0.0338225	4.929031e-20	0.00387094	0.0219394	0.85995	0.85995	0.621878	20	0.965253220421996	1.004	0.962 - 1.048	EGR3	NA	NA
cg01802415	8	NA	22561719	rs12541654	8	22560598	G	A	0.327038	-0.0052	0.007	0.457568	0.341434	0.0351503	2.639944e-22	-0.0152299	0.0205617	0.458879	0.518751	0.385258	16	0.818019929307722	0.985	0.946 - 1.025	EGR3	NA	NA
cg03696370	8	NA	22642451	rs10503722	8	22775855	A	G	0.186879	-0.0047	0.0093	0.613294	-0.551685	0.0388178	7.702442e-46	0.00851936	0.0168681	0.613519	0.729066	0.304851	20	0.889664282784223	1.009	0.976 - 1.042	EGR3	NA	NA
cg03720745	8	NA	22561445	rs12549847	8	22561764	A	G	0.4334	-0.0079	0.007	0.259079	-0.943533	0.028664	1.256137e-237	0.00837278	0.00742328	0.259358	0.765376	0.523444	20	0.681057662492296	1.008	0.994 - 1.023	EGR3	NA	NA
cg04770764	8	NA	22556461	rs4445224	8	22555069	G	A	0.393638	0.0056	0.0068	0.410207	-0.384721	0.0331818	4.402169e-31	-0.014556	0.0177197	0.411384	0.411384	0.355297	20	0.790752473207145	0.986	0.952 - 1.02	EGR3	NA	NA
cg07090083	8	NA	22642638	rs10503722	8	22775855	A	G	0.186879	-0.0047	0.0093	0.613294	-0.580618	0.0388861	2.063287e-50	0.00809482	0.0160266	0.613498	0.50947	0.206869	20	0.889664282784223	1.008	0.977 - 1.04	EGR3	NA	NA
cg10686304	8	NA	22561205	rs1104794	8	22564323	T	C	0.234592	-0.0001	0.0078	0.989771	-0.231814	0.037777	8.441511e-10	0.00043138	0.0336477	0.989771	0.444804	0.279437	16	0.996463353632364	1	0.937 - 1.069	EGR3	NA	NA
cg12168054	8	NA	22560922	rs2466214	8	22775329	G	A	0.214712	-0.001	0.0089	0.910538	-0.220072	0.0381464	7.967864e-09	0.00454397	0.040449	0.910555	0.599483	0.575596	7	0.979650131630243	1.005	0.928 - 1.087	EGR3	NA	NA
cg13521002	8	NA	22642322	rs10503722	8	22775855	A	G	0.186879	-0.0047	0.0093	0.613294	-0.666689	0.038347	1.058657e-67	0.00704976	0.0139554	0.613444	0.717719	0.258838	20	0.889664282784223	1.007	0.98 - 1.035	EGR3	NA	NA
cg17465752	8	NA	22561149	rs1104794	8	22564323	T	C	0.234592	-0.0001	0.0078	0.989771	-0.215259	0.0385066	2.268356e-08	0.000464558	0.0362356	0.989771	0.989771	0.213999	11	0.996463353632364	1	0.932 - 1.074	EGR3	NA	NA
cg21287554	8	NA	22570876	rs3853	8	22570844	A	G	0.322068	-0.0005	0.0067	0.940512	0.21048	0.0346717	1.273805e-09	-0.00237552	0.0318344	0.940516	0.940516	0.844701	18	0.986246514029357	0.998	0.937 - 1.062	EGR3	NA	NA
cg23302740	8	NA	22561893	rs4443669	8	22561893	A	C	0.467197	-0.0092	0.007	0.18875	-1.1556	0.0231391	0	0.00796122	0.00605955	0.188903	0.669837	0.590102	20	0.613899165863468	1.008	0.996 - 1.02	EGR3	NA	NA
cg24603408	8	NA	22562397	rs7823327	8	22562352	T	G	0.496024	-0.006	0.007	0.391366	-0.219695	0.0325983	1.589603e-11	0.0273105	0.0321189	0.395162	0.395162	0.588985	12	0.78280704197223	1.028	0.965 - 1.094	EGR3	NA	NA
cg24790184	8	NA	22561951	rs7823327	8	22562352	T	G	0.496024	-0.006	0.007	0.391366	-0.558824	0.0321529	1.165901e-67	0.0107368	0.0125415	0.391941	0.269131	0.684523	20	0.780930115277512	1.011	0.986 - 1.036	EGR3	NA	NA
cg25930146	8	NA	22539444	rs6993302	8	22527457	T	C	0.39662	0.0192	0.0068	0.00474981	-0.294668	0.0329321	3.628693e-19	-0.0651581	0.0241985	0.00708872	0.00708872	0.254219	20	0.138946629958176	0.937	0.894 - 0.982	EGR3	0.488673177457169	0.289243606683104
cg26189139	8	NA	22560972	rs2466216	8	22775716	G	T	0.203777	-0.0031	0.0091	0.73336	-0.253866	0.0381115	2.717195e-11	0.0122112	0.0358926	0.733695	0.733695	0.484219	20	0.931491373129072	1.012	0.944 - 1.086	EGR3	NA	NA
cg26286901	8	NA	22595307	rs2466215	8	22775419	G	A	0.204771	-0.0025	0.0091	0.783527	0.318644	0.0382713	8.366835e-17	-0.00784574	0.028574	0.783642	0.783642	0.376393	20	0.944718985776017	0.992	0.938 - 1.049	EGR3	NA	NA
cg26501026	8	NA	22561238	rs12549847	8	22561764	A	G	0.4334	-0.0079	0.007	0.259079	-0.206629	0.0343411	1.777239e-09	0.0382327	0.0344679	0.267332	0.267332	0.472829	11	0.687974545808967	1.039	0.971 - 1.112	EGR3	NA	NA
cg05707116	2	NA	88924001	rs6759954	2	88784492	T	C	0.0884692	-0.0104	0.0142	0.463928	0.441322	0.0581681	3.273673e-14	-0.0235655	0.0323256	0.465998	0.465998	0.686724	15	0.821326551437543	0.977	0.917 - 1.041	EIF2AK3	NA	NA
cg03025061	8	NA	109261275	rs648596	8	109140842	C	T	0.482107	7e-04	0.0063	0.911528	-0.246027	0.032297	2.583078e-14	-0.00284521	0.0256096	0.911538	0.911538	0.170529	20	0.979650131630243	0.997	0.948 - 1.048	EIF3E	NA	NA
cg08603678	8	NA	109235928	rs596245	8	109240822	A	G	0.481113	-0.0007	0.0063	0.911528	-1.24301	0.0186041	0	0.000563151	0.00506836	0.911528	0.525235	0.0534577	20	0.979650131630243	1.001	0.991 - 1.011	EIF3E	NA	NA
cg09981361	8	NA	109206108	rs7824565	8	109087663	G	A	0.21173	-0.0048	0.0072	0.504985	0.247163	0.0398922	5.799643e-10	-0.0194203	0.0292987	0.507433	0.507433	0.833312	20	0.841229526804507	0.981	0.926 - 1.039	EIF3E	NA	NA
cg08090557	17	NA	7464088	rs6608	17	7464413	T	C	0.162028	0.001	0.0099	0.919542	-0.749088	0.0416625	2.799753e-72	-0.00133496	0.0132163	0.919544	0.134026	0.00013309	20	0.981617859174981	0.999	0.973 - 1.025	EIF4A1	NA	NA
cg00951972	3	NA	186490777	rs266746	3	186472894	C	T	0.352883	-0.0074	0.0066	0.262198	0.270545	0.0344515	4.064627e-15	-0.0273522	0.0246426	0.267018	0.267018	0.30529	20	0.687881698081574	0.973	0.927 - 1.021	EIF4A2	NA	NA
cg07105272	3	NA	186490785	rs12494591	3	186466123	G	A	0.331014	-0.0051	0.0067	0.446541	0.278448	0.0349494	1.62356e-15	-0.0183158	0.0241715	0.448605	0.448605	0.145774	20	0.811706865997491	0.982	0.936 - 1.029	EIF4A2	NA	NA
cg21530419	3	NA	186490728	rs12494591	3	186466123	G	A	0.331014	-0.0051	0.0067	0.446541	0.270224	0.0350077	1.172537e-14	-0.0188732	0.0249145	0.448739	0.448739	0.237565	20	0.811777508895492	0.981	0.935 - 1.03	EIF4A2	NA	NA
cg22984571	3	NA	186490656	rs266746	3	186472894	C	T	0.352883	-0.0074	0.0066	0.262198	0.268041	0.0345454	8.554662e-15	-0.0276078	0.0248789	0.267134	0.267134	0.321198	20	0.687974545808967	0.973	0.926 - 1.021	EIF4A2	NA	NA
cg23432896	3	NA	186490915	rs140654387	3	186490848	T	C	0.00994036	-0.0466	0.0453	0.303622	1.01372	0.135029	6.03071e-14	-0.0459695	0.0451047	0.30812	0.30812	0.681226	6	0.724041926619535	0.955	0.874 - 1.043	EIF4A2	NA	NA
cg17887364	8	NA	37891957	rs148294454	8	38056069	T	C	0.106362	-0.0446	0.0196	0.0228753	-0.354646	0.054128	5.678072e-11	0.125759	0.0585046	0.0315899	0.0315899	0.0118002	6	0.303179171239889	1.134	1.011 - 1.272	EIF4EBP1	0.148927931081028	0.835551162593307
cg03254916	1	NA	201978949	rs12060875	1	201954339	A	T	0.390656	0.0037	0.0064	0.56318	-0.307815	0.0333662	2.826045e-20	-0.0120202	0.0208325	0.563944	0.563944	0.313708	20	0.869857804515609	0.988	0.949 - 1.029	ELF3	NA	NA
cg04019636	1	NA	201977390	rs2819360	1	201977254	T	C	0.423459	0.0038	0.0065	0.558806	-0.581494	0.031386	1.246211e-76	-0.00653489	0.0111837	0.559002	0.254536	0.60208	20	0.866395327986771	0.993	0.972 - 1.016	ELF3	NA	NA
cg05653018	1	NA	201979533	rs10800807	1	201978049	T	C	0.299205	0.002	0.0065	0.758316	0.237485	0.0366717	9.420847e-11	0.00842159	0.0274011	0.75858	0.77834	0.883246	15	0.937968069217983	1.008	0.956 - 1.064	ELF3	NA	NA
cg16047663	1	NA	201975041	rs7516412	1	201976201	T	C	0.294235	0.0011	0.0065	0.865615	0.3857	0.0362447	1.908886e-26	0.00285196	0.0168546	0.865632	0.865632	0.621715	20	0.966646630552546	1.003	0.97 - 1.037	ELF3	NA	NA
cg21461981	1	NA	202003813	rs9427472	1	202008917	C	T	0.473161	0.0012	0.0064	0.851269	-0.328906	0.0315872	2.171066e-25	-0.00364846	0.0194616	0.851292	0.851292	0.618715	20	0.963051400946186	0.996	0.959 - 1.035	ELF3	NA	NA
cg25742464	1	NA	201978971	rs4950805	1	201950291	G	T	0.390656	0.0044	0.0064	0.491768	-0.336835	0.0328169	1.02291e-24	-0.0130628	0.019043	0.492737	0.492737	0.181648	20	0.834116421553577	0.987	0.951 - 1.025	ELF3	NA	NA
cg02088347	1	NA	8923969	rs10864368	1	8918313	T	C	0.478131	0.0085	0.0071	0.231235	0.178921	0.0309992	7.842566e-09	0.0475069	0.0405269	0.241104	0.241104	0.293618	13	0.665688927197762	1.049	0.969 - 1.135	ENO1	NA	NA
cg10207928	1	NA	8963950	rs2274971	1	8931149	T	C	0.245527	0.0054	0.0073	0.459466	-0.27549	0.0351628	4.700287e-15	-0.0196015	0.0266161	0.461456	0.461456	0.0386857	20	0.818846829329244	0.981	0.931 - 1.033	ENO1	NA	NA
cg10443148	1	NA	8922612	rs10864368	1	8918313	T	C	0.478131	0.0085	0.0071	0.231235	0.588235	0.0312178	3.357998e-79	0.01445	0.0120943	0.232175	0.654877	0.289616	20	0.657991569826492	1.015	0.991 - 1.039	ENO1	NA	NA
cg12711814	1	NA	8939529	rs2038904	1	8935149	A	G	0.187873	0.0109	0.0098	0.266033	0.29174	0.0437485	2.583256e-11	0.0373621	0.0340556	0.272602	0.272602	0.354234	20	0.692007805595428	1.038	0.971 - 1.11	ENO1	NA	NA
cg13785123	1	NA	8931135	rs7540170	1	8928811	T	C	0.245527	0.0057	0.0073	0.434907	-0.344962	0.0353787	1.834635e-22	-0.0165236	0.0212295	0.436374	0.436374	0.0600827	20	0.80534090143341	0.984	0.944 - 1.025	ENO1	NA	NA
cg20971527	1	NA	8921294	rs11121245	1	8916224	T	C	0.477137	0.0082	0.0072	0.25475	0.318317	0.0316814	9.430376e-24	0.0257605	0.0227638	0.257785	0.257785	0.378136	20	0.679280711590903	1.026	0.981 - 1.073	ENO1	NA	NA
cg04915891	2	NA	46621477	rs11691694	2	46622081	C	G	0.479125	-0.0087	0.0073	0.233347	-0.304196	0.0323526	5.326582e-21	0.0285999	0.0241897	0.237078	0.237078	0.195577	20	0.662295347539713	1.029	0.981 - 1.079	EPAS1	NA	NA
cg05290658	2	NA	46613024	rs11539645	2	46613038	G	A	0.0536779	0.0317	0.0185	0.0866181	0.720548	0.0683598	5.618908e-26	0.0439943	0.026012	0.0907774	0.274389	0.0470652	16	0.470580637901665	1.045	0.993 - 1.1	EPAS1	NA	NA
cg05941631	2	NA	46521469	rs13394604	2	46526572	C	A	0.0785288	0.0028	0.0154	0.855725	-0.343923	0.0602949	1.170199e-08	-0.00814137	0.0448003	0.855798	0.855798	0.513203	8	0.964302925213984	0.992	0.909 - 1.083	EPAS1	NA	NA
cg09240515	2	NA	46605834	rs13424253	2	46616065	A	G	0.450298	0.0069	0.0066	0.295813	-0.206116	0.0326995	2.913043e-10	-0.0334763	0.0324583	0.30237	0.30237	0.263011	20	0.719025572889182	0.967	0.907 - 1.031	EPAS1	NA	NA
cg10507988	2	NA	46593271	rs2346176	2	46593299	C	T	0.399602	0.0087	0.0068	0.200752	-0.277438	0.0320951	5.417112e-18	-0.0313584	0.024777	0.205648	0.205648	0.784686	20	0.633759900124844	0.969	0.923 - 1.017	EPAS1	NA	NA
cg12428440	2	NA	46370979	rs2053796	2	46371003	A	T	0.415507	0.0144	0.0081	0.0754404	0.560643	0.032079	2.146036e-68	0.0256848	0.0145222	0.0769521	0.26609	0.678986	20	0.44381316484125	1.026	0.997 - 1.056	EPAS1	NA	NA
cg13997788	2	NA	46593223	rs6743991	2	46583235	A	C	0.529821	0.0097	0.0075	0.195896	-0.179616	0.0314355	1.104933e-08	-0.0540042	0.0428122	0.207157	0.207157	0.461515	20	0.635039206817662	0.947	0.871 - 1.03	EPAS1	NA	NA
cg15291914	2	NA	46526566	rs56721780	2	46523655	C	G	0.0785288	0.003	0.0154	0.845545	-0.488681	0.0606639	7.912807e-16	-0.00613898	0.0315226	0.84559	0.84559	0.399278	12	0.961510913254297	0.994	0.934 - 1.057	EPAS1	NA	NA
cg17518825	2	NA	46523461	rs56721780	2	46523655	C	G	0.0785288	0.003	0.0154	0.845545	-1.48636	0.0550611	1.700397e-160	-0.00201835	0.0103611	0.845549	0.548087	0.384145	20	0.961510913254297	0.998	0.978 - 1.018	EPAS1	NA	NA
cg20623601	2	NA	46526843	rs4952818	2	46537056	C	T	0.465209	-0.002	0.0075	0.789726	-0.23996	0.0325042	1.554411e-13	0.00833473	0.0312756	0.78986	0.78986	0.312527	20	0.947344134450452	1.008	0.948 - 1.072	EPAS1	NA	NA
cg21276379	2	NA	46523790	rs56721780	2	46523655	C	G	0.0785288	0.003	0.0154	0.845545	-0.500123	0.0599971	7.699288e-17	-0.00599853	0.0308009	0.845587	0.845587	0.271285	11	0.961510913254297	0.994	0.936 - 1.056	EPAS1	NA	NA
cg22488486	2	NA	46612964	rs11675328	2	46622245	C	T	0.481113	-0.0091	0.0073	0.212553	-0.214484	0.0312945	7.195412e-12	0.0424274	0.0345936	0.220028	0.220028	0.156242	20	0.647686544592388	1.043	0.975 - 1.117	EPAS1	NA	NA
cg24046888	2	NA	46526785	rs66509167	2	46545539	A	G	0.372763	-0.0023	0.0066	0.727476	-0.184048	0.0327348	1.883334e-08	0.0124968	0.0359291	0.727977	0.727977	0.350116	19	0.929469314836759	1.013	0.944 - 1.086	EPAS1	NA	NA
cg25124739	2	NA	46527098	rs1867784	2	46534220	T	C	0.45825	-0.0032	0.0075	0.669622	-0.376384	0.0321439	1.141658e-31	0.00850196	0.0199397	0.669828	0.669828	0.328781	20	0.910585373426715	1.009	0.97 - 1.049	EPAS1	NA	NA
cg25587481	2	NA	46396825	rs11691028	2	46396826	A	G	0.120278	0.0056	0.013	0.666636	-1.79263	0.0256847	0	-0.00312391	0.00725207	0.666642	0.67003	0.631903	20	0.910357909500946	0.997	0.983 - 1.011	EPAS1	NA	NA
cg01925633	1	NA	29338769	rs2985332	1	29339099	G	A	0.143141	-0.0084	0.0076	0.269046	-0.782737	0.0457906	1.650269e-65	0.0107316	0.0097298	0.270045	0.418581	0.292792	20	0.690413155174295	1.011	0.992 - 1.03	EPB41	NA	NA
cg02152233	1	NA	29189789	rs2234918	1	29189597	C	T	0.427435	-0.0039	0.007	0.57743	-0.291353	0.0323361	2.057806e-19	0.0133858	0.0240717	0.578156	0.0569044	0.214091	20	0.876257287989522	1.013	0.967 - 1.062	EPB41	NA	NA
cg03987199	1	NA	29189655	rs7511894	1	29200219	T	C	0.411531	-0.0018	0.0072	0.802587	-0.29538	0.0320491	3.070515e-20	0.00609385	0.0243844	0.802658	0.0614941	0.278248	20	0.949996731169356	1.006	0.959 - 1.055	EPB41	NA	NA
cg05655011	1	NA	29189486	rs10915207	1	29223377	C	T	0.419483	-0.0035	0.0072	0.626888	-0.198894	0.0322194	6.696096e-10	0.0175973	0.0363123	0.627952	0.627952	0.346894	20	0.895080490277103	1.018	0.948 - 1.093	EPB41	NA	NA
cg05920420	1	NA	29210117	rs157218	1	29209041	A	C	0.0775348	-0.0085	0.0112	0.447895	0.582816	0.0643791	1.39253e-19	-0.0145844	0.0192844	0.449484	0.449484	0.785724	4	0.812084387652036	0.986	0.949 - 1.023	EPB41	NA	NA
cg06868481	1	NA	29192086	rs12408397	1	29221873	T	C	0.407555	-0.0029	0.0072	0.687112	0.333432	0.0324303	8.538722e-25	-0.00869743	0.0216102	0.687339	0.687339	0.787698	20	0.916110654399636	0.991	0.95 - 1.034	EPB41	NA	NA
cg11226328	1	NA	29213367	rs35495299	1	29223785	G	T	0.418489	-0.0035	0.0072	0.626888	-0.172645	0.0315215	4.324233e-08	0.0202728	0.0418679	0.628238	0.628238	0.899371	8	0.895080490277103	1.02	0.94 - 1.108	EPB41	NA	NA
cg11690983	1	NA	29211119	rs988957	1	29192138	G	T	0.412525	-0.0023	0.0072	0.74939	0.192392	0.0318405	1.518726e-09	-0.0119548	0.0374758	0.749727	0.749727	0.743752	18	0.936485888854897	0.988	0.918 - 1.063	EPB41	NA	NA
cg18172051	1	NA	29189940	rs10915207	1	29223377	C	T	0.419483	-0.0035	0.0072	0.626888	-0.246038	0.0324524	3.415547e-14	0.0142254	0.0293239	0.627595	0.0628484	0.324186	20	0.895080490277103	1.014	0.958 - 1.074	EPB41	NA	NA
cg18346634	1	NA	29190137	rs4654327	1	29190138	G	A	0.45328	-0.0062	0.007	0.375771	0.895068	0.026418	1.272164e-251	-0.00692685	0.00782331	0.375935	0.13024	0.389489	20	0.771627067951385	0.993	0.978 - 1.008	EPB41	NA	NA
cg21870545	1	NA	29213106	rs204087	1	29209512	A	G	0.0775348	-0.0084	0.0112	0.453255	-0.747351	0.0640397	1.811556e-31	0.0112397	0.0150172	0.454185	0.454185	0.963696	11	0.815360341613836	1.011	0.982 - 1.042	EPB41	NA	NA
cg25287272	1	NA	29213233	rs12408397	1	29221873	T	C	0.407555	-0.0029	0.0072	0.687112	-0.524878	0.0318256	4.167049e-61	0.00552509	0.0137216	0.6872	0.875265	0.838208	20	0.916110654399636	1.006	0.979 - 1.033	EPB41	NA	NA
cg25727366	1	NA	29213226	rs4654378	1	29208859	A	G	0.409543	-0.0038	0.0072	0.597654	-0.52717	0.0317847	8.848634e-62	0.0072083	0.0136647	0.597839	0.858266	0.531521	20	0.884036588521125	1.007	0.981 - 1.035	EPB41	NA	NA
cg09197799	17	NA	62207616	rs3088093	17	62206438	A	G	0.146123	0.0057	0.01	0.568678	0.269355	0.0486541	3.092287e-08	0.0211616	0.0373219	0.570712	0.570712	0.640797	11	0.872541160400594	1.021	0.949 - 1.099	ERN1	NA	NA
cg00601836	6	NA	152130332	rs11756568	6	152042413	T	A	0.269384	0.0121	0.0075	0.106672	-0.415812	0.0362531	1.872885e-30	-0.0290997	0.0182145	0.110131	0.369418	0.195039	20	0.506677981200609	0.971	0.937 - 1.007	ESR1	NA	NA
cg02285263	6	NA	152129749	rs9479131	6	152168534	T	C	0.0178926	0.0033	0.012	0.783316	1.15048	0.18199	2.587961e-10	0.00286837	0.0104403	0.783516	0.783516	0.00320426	9	0.94466170112296	1.003	0.983 - 1.024	ESR1	NA	NA
cg04063345	6	NA	152130058	rs1101080	6	152033643	T	G	0.269384	0.0136	0.0074	0.0660863	-0.409664	0.0361793	1.00797e-29	-0.033198	0.0183	0.0696627	0.167674	0.174954	20	0.425207097193279	0.967	0.933 - 1.003	ESR1	NA	NA
cg04211581	6	NA	152011656	rs35240111	6	152050523	C	G	0.261431	0.0141	0.0074	0.0567274	0.314303	0.0370124	2.033983e-17	0.0448611	0.0241295	0.0630019	0.172659	0.130606	20	0.409689109690622	1.046	0.998 - 1.097	ESR1	NA	NA
cg06611115	6	NA	152011200	rs851978	6	152029556	T	G	0.269384	0.013	0.0074	0.0789593	0.251183	0.0368633	9.499293e-12	0.0517551	0.030424	0.0889189	0.0889189	0.324483	20	0.466675996550759	1.053	0.992 - 1.118	ESR1	NA	NA
cg07746998	6	NA	152126785	rs523736	6	152123895	G	A	0.468191	-0.0137	0.0063	0.0296599	-0.286431	0.0322859	7.203795e-19	0.04783	0.0226459	0.0346796	0.0575815	0.0439706	20	0.315240749224205	1.049	1.003 - 1.097	ESR1	NA	NA
cg08884395	6	NA	152127887	rs76668415	6	152123971	G	A	0.111332	0.0057	0.013	0.661052	-0.335487	0.0519535	1.064796e-10	-0.0169902	0.0388388	0.661782	0.661782	0.0185388	15	0.908382845368974	0.983	0.911 - 1.061	ESR1	NA	NA
cg10441070	6	NA	152126250	rs488133	6	152125444	T	C	0.326044	5e-04	0.008	0.950165	-0.212683	0.0342728	5.44872e-10	-0.00235091	0.0376165	0.950167	0.950167	0.0492441	15	0.989162406475259	0.998	0.927 - 1.074	ESR1	NA	NA
cg11251858	6	NA	152129036	rs2077647	6	152129077	C	T	0.441352	0.0155	0.0063	0.0138814	-0.219488	0.0326848	1.877014e-11	-0.0706189	0.030569	0.0208798	0.0208798	0.0226421	15	0.250254307465167	0.932	0.878 - 0.989	ESR1	0.133821893273953	0.91684236087123
cg15626350	6	NA	152130207	rs1101080	6	152033643	T	G	0.269384	0.0136	0.0074	0.0660863	-0.443692	0.0357887	2.694644e-35	-0.0306519	0.0168605	0.0690686	0.0701013	0.149532	20	0.423983226013491	0.97	0.938 - 1.002	ESR1	NA	NA
cg17264271	6	NA	152126938	rs35240111	6	152050523	C	G	0.261431	0.0141	0.0074	0.0567274	-0.302097	0.0369116	2.738071e-16	-0.0466738	0.0251505	0.0634854	0.256081	0.181521	20	0.411333913872952	0.954	0.908 - 1.003	ESR1	NA	NA
cg18007957	6	NA	152011666	rs12525163	6	152040291	C	T	0.267396	0.0116	0.0075	0.121944	0.382222	0.0365035	1.176087e-25	0.0303488	0.019835	0.126001	0.378076	0.183517	20	0.533088634603232	1.031	0.992 - 1.072	ESR1	NA	NA
cg18745416	6	NA	152011399	rs851996	6	152016803	T	C	0.446322	0.0099	0.0071	0.163207	0.334279	0.0327807	2.035793e-24	0.029616	0.0214374	0.167122	0.167122	0.128594	20	0.58890693962179	1.03	0.988 - 1.074	ESR1	NA	NA
cg20893956	6	NA	152126736	rs862346	6	152016369	T	A	0.447316	0.0099	0.0071	0.163207	-0.324786	0.0327134	3.13794e-23	-0.0304816	0.0220751	0.167336	0.0882463	0.111316	20	0.589044223127464	0.97	0.929 - 1.013	ESR1	NA	NA
cg21157690	6	NA	152126895	rs11756568	6	152042413	T	A	0.269384	0.0121	0.0075	0.106672	-0.312438	0.0366604	1.561356e-17	-0.0387276	0.0244311	0.112925	0.444767	0.197517	20	0.511896158083079	0.962	0.917 - 1.009	ESR1	NA	NA
cg21950534	6	NA	152128483	rs543648	6	152110944	A	G	0.416501	-0.0073	0.0064	0.254026	0.180372	0.0325851	3.104614e-08	-0.0404718	0.0362276	0.263928	0.263928	0.186157	13	0.685149530050407	0.96	0.895 - 1.031	ESR1	NA	NA
cg22157087	6	NA	152012887	rs3020333	6	152010254	G	A	0.469185	0.0105	0.007	0.133614	0.991993	0.0253134	0	0.0105848	0.00706167	0.133899	0.730508	0.148434	20	0.544927683039007	1.011	0.997 - 1.025	ESR1	NA	NA
cg23165623	6	NA	152128411	rs2077647	6	152129077	C	T	0.441352	0.0155	0.0063	0.0138814	-0.197995	0.0328548	1.676665e-09	-0.0782846	0.0343685	0.0227383	0.0227383	0.121426	18	0.260004527241674	0.925	0.864 - 0.989	ESR1	0.110778785058561	0.42209723154396
cg24764793	6	NA	152126745	rs862346	6	152016369	T	A	0.447316	0.0099	0.0071	0.163207	-0.228045	0.0329623	4.568397e-12	-0.0434124	0.0317602	0.171663	0.171663	0.164039	20	0.594382891429627	0.958	0.9 - 1.019	ESR1	NA	NA
cg05448032	11	NA	128276612	rs4937327	11	128272007	C	G	0.476143	0.0135	0.0074	0.0681031	-0.543892	0.0314916	7.77494e-67	-0.0248211	0.0136813	0.0696421	0.41348	0.0859524	20	0.425164908806097	0.975	0.95 - 1.002	ETS1	NA	NA
cg08458745	11	NA	128422788	rs4262739	11	128421175	A	G	0.431412	0.0014	0.0065	0.829468	0.213638	0.0332487	1.314672e-10	0.00655313	0.0304423	0.829562	0.829562	0.0167252	16	0.957016360548404	1.007	0.948 - 1.068	ETS1	NA	NA
cg11588197	11	NA	128391494	rs3935796	11	128390927	A	T	0.0616302	-0.0425	0.0133	0.00139594	-0.768091	0.0654635	8.622342e-32	0.055332	0.0179463	0.00204795	0.00451036	0.00421635	17	0.0639154383361065	1.057	1.02 - 1.095	ETS1	NA	NA
cg12340503	11	NA	128212805	rs7123750	11	128220226	C	T	0.304175	0.0278	0.0068	4.346672e-05	-0.636883	0.0331804	4.110771e-82	-0.0436501	0.0109165	6.373301e-05	3.294565e-05	0.00240109	20	0.00527647450909091	0.957	0.937 - 0.978	ETS1	NA	NA
cg14718848	11	NA	128420863	rs4245079	11	128420926	A	C	0.4334	0.0037	0.0066	0.575066	-0.974183	0.0260888	3.549074e-305	-0.00379805	0.00677567	0.575109	0.00579242	0.00220154	20	0.874585279805353	0.996	0.983 - 1.01	ETS1	NA	NA
cg15555017	11	NA	128455958	rs4937357	11	128467510	T	C	0.166998	0.0115	0.0093	0.216251	-1.17864	0.0376378	2.883828e-215	-0.00975699	0.00789658	0.216609	0.0939363	2.082837e-05	20	0.64498553543182	0.99	0.975 - 1.006	ETS1	NA	NA
cg21695395	11	NA	128364143	rs4937340	11	128369276	G	A	0.267396	0.016	0.0075	0.0328974	0.371202	0.037853	1.056684e-22	0.0431032	0.0206772	0.0371078	0.181543	0.19051	20	0.325232583309958	1.044	1.003 - 1.087	ETS1	NA	NA
cg26503877	11	NA	128391429	rs3935795	11	128390791	C	T	0.0626243	-0.0422	0.0133	0.00150908	-0.830927	0.0652781	4.078724e-37	0.0507866	0.016496	0.00207887	0.00652765	0.0306704	13	0.064585002900232	1.052	1.019 - 1.087	ETS1	0.00113864398963435	0.225463638012557
cg26559804	11	NA	128391271	rs3935796	11	128390927	A	T	0.0616302	-0.0425	0.0133	0.00139594	-1.03093	0.06433	8.468167e-58	0.0412251	0.013155	0.00172561	0.0129628	0.0330647	20	0.057355015641844	1.042	1.016 - 1.069	ETS1	0.00109244176032665	0.248649558640375
cg26899988	11	NA	128321108	rs6590332	11	128322212	A	G	0.166998	-0.0019	0.0127	0.881075	-0.966951	0.0450146	2.353535e-102	0.00196494	0.0131344	0.881078	0.462276	0.0373236	20	0.970515939687276	1.002	0.977 - 1.028	ETS1	NA	NA
cg06225767	12	NA	11912232	rs3782139	12	11923704	T	C	0.272366	0.0068	0.0069	0.324375	0.298659	0.0372852	1.145891e-15	0.0227684	0.0232775	0.328009	0.328009	0.270632	20	0.738690138635272	1.023	0.977 - 1.071	ETV6	NA	NA
cg07019303	12	NA	11859760	rs11054423	12	11859731	G	A	0.355865	-0.0053	0.0067	0.428918	-0.241907	0.0325097	9.987742e-14	0.0219092	0.0278526	0.431509	0.431509	0.54123	20	0.802375063463408	1.022	0.968 - 1.08	ETV6	NA	NA
cg09369651	12	NA	11841125	rs2724631	12	11810846	C	T	0.164016	0.0109	0.0075	0.146131	0.446564	0.0443728	7.975813e-24	0.0244086	0.0169691	0.150317	0.150317	0.167437	20	0.567260465778243	1.025	0.991 - 1.059	ETV6	NA	NA
cg11655490	12	NA	12038352	rs2723809	12	12039830	G	C	0.112326	-0.0003	0.0079	0.969708	-0.478453	0.0513441	1.179141e-20	0.00062702	0.0165117	0.969708	0.969708	0.471779	16	0.993103053965167	1.001	0.969 - 1.034	ETV6	NA	NA
cg14830166	12	NA	11821908	rs2250825	12	11813579	C	T	0.128231	0.017	0.0092	0.0646275	0.635461	0.0479731	4.747176e-40	0.0267522	0.0146179	0.0672342	0.159973	0.123841	20	0.420575917379126	1.027	0.998 - 1.057	ETV6	NA	NA
cg16310192	12	NA	11966066	rs12823108	12	11965477	G	A	0.235586	-0.0132	0.0095	0.164689	0.58881	0.0361279	1.020358e-59	-0.0224181	0.0161928	0.16622	0.143232	0.0489401	20	0.587580630411827	0.978	0.947 - 1.009	ETV6	NA	NA
cg18697143	12	NA	11827831	rs2724626	12	11830715	G	T	0.136183	0.0142	0.0091	0.118656	0.812235	0.0467692	1.4698e-67	0.0174826	0.0112488	0.120142	0.291733	0.294712	20	0.524766635584537	1.018	0.995 - 1.04	ETV6	NA	NA
cg18763536	12	NA	11812062	rs4763714	12	11800917	T	C	0.163022	0.0092	0.0077	0.232163	0.328788	0.0453159	4.002708e-13	0.0279816	0.0237348	0.238427	0.238427	0.472554	20	0.663270208719136	1.028	0.982 - 1.077	ETV6	NA	NA
cg23738760	12	NA	11918643	rs141038767	12	11797836	T	C	0.00994036	-0.0095	0.0451	0.833166	1.1033	0.131299	4.35357e-17	-0.0086105	0.04089	0.833218	0.974964	0.274708	14	0.958513680787875	0.991	0.915 - 1.074	ETV6	NA	NA
cg24279017	12	NA	11877740	rs2416883	12	11876394	G	A	0.379722	-0.0095	0.0068	0.162396	-0.429367	0.0316367	5.884726e-42	0.0221256	0.0159209	0.164615	0.164615	0.567561	20	0.58517814195775	1.022	0.991 - 1.055	ETV6	NA	NA
cg26373351	12	NA	12031304	rs2239172	12	12023941	C	T	0.407555	0.0077	0.0068	0.257486	-0.197874	0.0352366	1.959143e-08	-0.0389137	0.0350571	0.266994	0.266994	0.420715	19	0.687869632830324	0.962	0.898 - 1.03	ETV6	NA	NA
cg08234354	8	NA	72269398	rs11785920	8	72088123	T	G	0.177932	0.0018	0.0108	0.867632	0.630203	0.042584	1.484983e-49	0.00285622	0.0171384	0.867641	0.254268	0.597254	20	0.966658610276464	1.003	0.97 - 1.037	EYA1	NA	NA
cg21312929	8	NA	72111329	rs11785920	8	72088123	T	G	0.177932	0.0018	0.0108	0.867632	-1.02861	0.0381435	3.622994e-160	-0.00174994	0.0104998	0.867635	0.257267	0.631804	20	0.966658610276464	0.998	0.978 - 1.019	EYA1	NA	NA
cg24183261	8	NA	72274256	rs11785920	8	72088123	T	G	0.177932	0.0018	0.0108	0.867632	-0.466745	0.0416844	4.212521e-29	-0.0038565	0.0231416	0.867647	0.867647	0.659486	20	0.966658610276464	0.996	0.952 - 1.042	EYA1	NA	NA
cg25700686	8	NA	72268832	rs11785920	8	72088123	T	G	0.177932	0.0018	0.0108	0.867632	0.992358	0.0395932	1.232803e-138	0.00181386	0.0108834	0.867635	0.555071	0.640791	20	0.966658610276464	1.002	0.981 - 1.023	EYA1	NA	NA
cg03661164	7	NA	148560646	rs141533325	7	148567614	T	C	0.0675944	-0.0178	0.018	0.322717	0.368823	0.0600051	7.919723e-10	-0.0482616	0.0494315	0.328899	0.328899	0.291471	12	0.739768730727705	0.953	0.865 - 1.05	EZH2	NA	NA
cg05599513	7	NA	148638102	rs6953222	7	148727620	T	G	0.191849	0.0082	0.0116	0.479631	0.225491	0.041168	4.317814e-08	0.0363651	0.05187	0.483252	0.483252	0.404507	19	0.829153800988468	1.037	0.937 - 1.148	EZH2	NA	NA
cg11211452	7	NA	148638036	rs6953222	7	148727620	T	G	0.191849	0.0082	0.0116	0.479631	0.234568	0.0421789	2.678435e-08	0.0349579	0.0498506	0.483144	0.483144	0.281146	20	0.829124720513384	1.036	0.939 - 1.142	EZH2	NA	NA
cg01146614	6	NA	159235211	rs3103001	6	159257260	A	G	0.100398	0.0169	0.0148	0.253499	-0.440016	0.0577315	2.502306e-14	-0.0384077	0.0340106	0.258776	0.129682	0.41104	20	0.680367534333801	0.962	0.9 - 1.029	EZR	NA	NA
cg06585203	6	NA	159238500	rs1077202	6	159202988	C	T	0.527833	0.0128	0.0073	0.0795291	0.3769	0.0322363	1.40432e-31	0.0339613	0.0195852	0.0829123	0.239268	0.21491	20	0.45672937486631	1.035	0.996 - 1.075	EZR	NA	NA
cg13026729	6	NA	159240774	rs12177624	6	159201212	A	C	0.40159	-0.0021	0.0117	0.857555	0.294768	0.033854	3.119787e-18	-0.00712426	0.0397007	0.857585	0.857585	0.0311148	20	0.964758126583645	0.993	0.919 - 1.073	EZR	NA	NA
cg13433729	6	NA	159231891	rs3127160	6	159261755	A	G	0.39165	0.0083	0.0074	0.262023	-0.341087	0.034369	3.265037e-23	-0.024334	0.0218335	0.265053	0.265053	0.317466	20	0.685938545763274	0.976	0.935 - 1.019	EZR	NA	NA
cg17390562	6	NA	159238463	rs6915189	6	159218843	G	A	0.474155	-0.0132	0.0073	0.0705724	-0.453023	0.0320175	1.88825e-45	0.0291376	0.016245	0.072872	0.335863	0.0710561	20	0.432485920783743	1.03	0.997 - 1.063	EZR	NA	NA
cg22871253	6	NA	159238744	rs2011914	6	159186381	T	C	0.527833	0.0134	0.0071	0.0591168	0.428034	0.0320069	8.678631e-41	0.0313059	0.0167519	0.0616499	0.169909	0.0445089	20	0.405590505994244	1.032	0.998 - 1.066	EZR	NA	NA
cg03183004	13	NA	113760286	rs4907488	13	113756963	C	T	0.346918	0.0082	0.0064	0.200106	0.448194	0.0339161	7.210154e-40	0.0182956	0.0143465	0.202214	0.202214	0.498488	20	0.629098848280669	1.018	0.99 - 1.048	F7	NA	NA
cg03309978	13	NA	113748255	rs74115794	13	113745891	T	C	0.0934394	-0.0162	0.0089	0.0687248	0.678369	0.0504466	3.194373e-41	-0.0238808	0.0132393	0.0712666	0.160017	0.531572	20	0.428744551752022	0.976	0.951 - 1.002	F7	NA	NA
cg03338754	13	NA	113765397	rs3093230	13	113757968	A	G	0.220676	0.0043	0.0066	0.514714	-0.386331	0.0404573	1.308284e-21	-0.0111304	0.0171235	0.51569	0.366909	0.488123	12	0.844388275179039	0.989	0.956 - 1.023	F7	NA	NA
cg07472704	13	NA	113763758	rs12429191	13	113754579	G	A	0.227634	0.0048	0.0066	0.467059	0.681236	0.0385603	7.557757e-70	0.00704601	0.00969647	0.467436	0.73499	0.592028	20	0.821800661372884	1.007	0.988 - 1.026	F7	NA	NA
cg08266168	13	NA	113760006	rs4907488	13	113756963	C	T	0.346918	0.0082	0.0064	0.200106	0.599268	0.0340832	3.353476e-69	0.0136834	0.010708	0.201298	0.201298	0.40216	20	0.627959804499767	1.014	0.993 - 1.035	F7	NA	NA
cg11605551	13	NA	113765634	rs762636	13	113759526	G	A	0.219682	-0.0024	0.0076	0.752162	-0.261888	0.0402453	7.651879e-11	0.00916423	0.0290542	0.752444	0.752444	0.00163995	6	0.937008856581063	1.009	0.953 - 1.068	F7	NA	NA
cg12728665	13	NA	113744906	rs503176	13	113744874	A	G	0.124254	0.0079	0.0145	0.585872	0.358748	0.0522333	6.502724e-12	0.022021	0.0405453	0.587046	0.587046	0.330026	17	0.880055565730553	1.022	0.944 - 1.107	F7	NA	NA
cg15672437	13	NA	113764555	rs3093230	13	113757968	A	G	0.220676	0.0043	0.0066	0.514714	-0.240687	0.039931	1.664359e-09	-0.0178655	0.0275812	0.517152	0.517152	0.517584	11	0.845285073485047	0.982	0.931 - 1.037	F7	NA	NA
cg15730074	13	NA	113744115	rs4907483	13	113744139	G	A	0.269384	-0.0038	0.0072	0.597654	-0.202171	0.0362598	2.466597e-08	0.018796	0.0357727	0.599285	0.599285	0.518399	10	0.884950152233163	1.019	0.95 - 1.093	F7	NA	NA
cg15809633	13	NA	113761584	rs762636	13	113759526	G	A	0.219682	-0.0024	0.0076	0.752162	-0.789557	0.0382323	9.449443e-95	0.00303968	0.00962677	0.75219	0.432109	0.088182	20	0.936941195681637	1.003	0.984 - 1.022	F7	NA	NA
cg16327410	13	NA	113743564	rs491455	13	113738175	G	A	0.329026	0.0025	0.0064	0.696074	0.286732	0.0349633	2.384914e-16	0.00871894	0.0223458	0.696402	0.696402	0.518854	20	0.919548276114672	1.009	0.966 - 1.054	F7	NA	NA
cg20329620	13	NA	113759894	rs4907488	13	113756963	C	T	0.346918	0.0082	0.0064	0.200106	0.309838	0.0348616	6.241264e-19	0.0264655	0.0208695	0.204748	0.204748	0.445745	15	0.632722924996703	1.027	0.986 - 1.07	F7	NA	NA
cg20689135	13	NA	113764225	rs1475931	13	113763926	T	G	0.222664	-0.0059	0.0072	0.412533	-0.315288	0.0384093	2.237151e-16	0.018713	0.0229497	0.414848	0.304907	0.547786	8	0.793546681571429	1.019	0.974 - 1.066	F7	NA	NA
cg21390682	13	NA	113743751	rs497724	13	113735733	G	A	0.397614	-0.0046	0.0068	0.498742	0.414903	0.0326475	5.299233e-37	-0.0110869	0.0164126	0.499349	0.71638	0.652616	20	0.837384832862203	0.989	0.958 - 1.021	F7	NA	NA
cg22402121	13	NA	113735031	rs491247	13	113735031	T	C	0.374751	0.0018	0.0067	0.788194	-0.830486	0.0300963	1.304413e-167	-0.00216741	0.00806795	0.788204	0.960018	0.535856	20	0.946570230879584	0.998	0.982 - 1.014	F7	NA	NA
cg23209878	13	NA	113739344	rs2236372	13	113731644	T	C	0.0685885	-0.0103	0.0093	0.268066	0.377109	0.0597049	2.680555e-10	-0.0273131	0.0250376	0.275324	0.275324	0.929722	15	0.694380014986816	0.973	0.926 - 1.022	F7	NA	NA
cg23772843	13	NA	113759909	rs10665	13	113752831	G	A	0.121272	0.0151	0.012	0.208271	0.691655	0.0514064	2.891664e-41	0.0218317	0.0174254	0.210255	0.210255	0.803112	18	0.638839936281179	1.022	0.988 - 1.058	F7	NA	NA
cg24269657	13	NA	113759771	rs1046205	13	113752057	T	A	0.233598	0.0099	0.0097	0.307435	0.313997	0.0414629	3.647998e-14	0.031529	0.0311713	0.31179	0.463107	0.398422	19	0.726158893209432	1.032	0.971 - 1.097	F7	NA	NA
cg26474666	13	NA	113739251	rs41286606	13	113739357	C	A	0.0656064	-0.0137	0.0087	0.115323	0.451539	0.0607433	1.057053e-13	-0.0303407	0.019695	0.123432	0.228331	0.916125	13	0.529943419425745	0.97	0.933 - 1.008	F7	NA	NA
cg27621484	13	NA	113739510	rs522487	13	113737099	C	T	0.39165	-0.0047	0.0068	0.489455	0.301381	0.0312764	5.631563e-22	-0.0155949	0.0226208	0.490568	0.490568	0.335069	20	0.832943259587341	0.985	0.942 - 1.029	F7	NA	NA
cg03952543	6	NA	123101437	rs10872251	6	123104094	G	A	0.16004	0.0045	0.0113	0.690461	-0.348163	0.0434223	1.074209e-15	-0.012925	0.0324961	0.690822	0.690822	0.0572444	9	0.917649947182252	0.987	0.926 - 1.052	FABP7	NA	NA
cg15042332	6	NA	123100722	rs9482271	6	123028037	G	A	0.230616	-0.0044	0.0068	0.517594	-0.219835	0.0402778	4.816064e-08	0.020015	0.0311489	0.52051	0.52051	0.687799	17	0.847224631744378	1.02	0.96 - 1.084	FABP7	NA	NA
cg02976723	6	NA	3825927	rs74352388	6	3831668	C	T	0.00497018	-0.013	0.0223	0.559921	-1.51412	0.119965	1.611391e-36	0.00858586	0.0147438	0.560338	0.764589	0.824448	15	0.867116770912092	1.009	0.98 - 1.038	FAM50B	NA	NA
cg08550317	6	NA	3850732	rs4959877	6	3852692	A	C	0.115308	0.0036	0.0101	0.721514	0.353076	0.0511853	5.273793e-12	0.0101961	0.0286439	0.72187	0.72187	0.229532	18	0.927738205975511	1.01	0.955 - 1.069	FAM50B	NA	NA
cg17485265	6	NA	3848790	rs7740880	6	3848633	G	A	0.0139165	-0.0054	0.0121	0.655394	0.921909	0.118174	6.127604e-15	-0.00585741	0.0131464	0.655921	0.655921	0.989039	10	0.906573764657308	0.994	0.969 - 1.02	FAM50B	NA	NA
cg17971129	6	NA	3866461	rs2490034	6	3870889	G	A	0.170974	0.0122	0.0088	0.165636	-0.667252	0.0453702	5.825927e-49	-0.0182839	0.0132469	0.167511	0.167511	0.398032	20	0.589288150803183	0.982	0.957 - 1.008	FAM50B	NA	NA
cg21740964	6	NA	3849331	rs2239713	6	3849305	T	C	0.307157	-0.0026	0.0072	0.718016	-0.49898	0.0343419	7.847112e-48	0.00521063	0.0144339	0.7181	0.389964	0.47064	20	0.92640368592664	1.005	0.977 - 1.034	FAM50B	NA	NA
cg23860266	6	NA	3862385	rs6902366	6	3945911	A	G	0.0457256	0.0201	0.0137	0.142334	-0.663282	0.0982343	1.457798e-11	-0.0303039	0.0211369	0.151659	0.151659	0.45278	14	0.568714415523105	0.97	0.931 - 1.011	FAM50B	NA	NA
cg25195497	6	NA	3849327	rs2239713	6	3849305	T	C	0.307157	-0.0026	0.0072	0.718016	-0.46311	0.0345906	7.076297e-41	0.00561422	0.0155527	0.718114	0.228681	0.499681	20	0.926404867939331	1.006	0.975 - 1.037	FAM50B	NA	NA
cg01102471	2	NA	58584770	rs17049463	2	58565395	A	G	0.178926	0.0141	0.0073	0.0534204	0.328969	0.04136	1.808678e-15	0.0428612	0.0228355	0.0605241	0.0605241	0.00261336	20	0.402157304231342	1.044	0.998 - 1.092	FANCL	NA	NA
cg02741985	17	NA	80059408	rs62078746	17	80053590	G	A	0.515905	0.0124	0.0075	0.098263	0.419781	0.0330564	5.992981e-37	0.0295392	0.0180172	0.10111	0.211988	0.606796	20	0.489278631788148	1.03	0.994 - 1.067	FASN	NA	NA
cg03407524	17	NA	80043349	rs12150322	17	80061582	T	G	0.517893	0.0119	0.0074	0.107812	1.12527	0.0234072	0	0.0105752	0.00657988	0.108008	0.136132	0.864894	20	0.502488544448305	1.011	0.998 - 1.024	FASN	NA	NA
cg06073302	17	NA	80066687	rs62080001	17	80078921	G	A	0.483101	0.012	0.0074	0.104884	-0.410081	0.0335297	2.13959e-34	-0.0292625	0.0182032	0.107933	0.107933	0.736567	20	0.502289674196912	0.971	0.937 - 1.006	FASN	NA	NA
cg13939156	17	NA	80058883	rs8080682	17	80058901	G	A	0.516899	0.0116	0.0075	0.121944	-0.474722	0.0321226	2.018907e-49	-0.0244354	0.015885	0.123984	0.024079	0.777075	20	0.530702905816289	0.976	0.946 - 1.007	FASN	NA	NA
cg15729979	17	NA	80045067	rs72634334	17	80054926	A	G	0.237575	0.0081	0.0076	0.286519	0.317003	0.0419342	4.044814e-14	0.0255518	0.0242116	0.291264	0.291264	0.207823	20	0.708649642382559	1.026	0.978 - 1.076	FASN	NA	NA
cg15818577	17	NA	80040107	rs1140616	17	80039481	G	A	0.520875	0.0129	0.0067	0.0541827	-0.272472	0.033583	4.922151e-16	-0.0473443	0.0252726	0.0610205	0.0610205	0.890043	20	0.403612885481481	0.954	0.908 - 1.002	FASN	NA	NA
cg15948410	17	NA	80040611	rs4969465	17	80040607	T	C	0.234592	0.0052	0.0071	0.463928	-0.776719	0.0366164	7.347187e-100	-0.00669482	0.00914646	0.464194	0.223067	0.0438453	20	0.820334722142615	0.993	0.976 - 1.011	FASN	NA	NA
cg19869698	17	NA	80058686	rs62079993	17	80074192	T	G	0.199801	-0.0027	0.009	0.764177	-0.388599	0.0383448	3.890258e-24	0.00694804	0.0231703	0.764277	0.260328	0.199836	20	0.939863058421453	1.007	0.962 - 1.054	FASN	NA	NA
cg20780302	17	NA	80062106	rs28485821	17	80061500	C	G	0.199801	-0.0032	0.009	0.722173	-0.652736	0.0368425	3.102567e-70	0.00490244	0.0137909	0.722227	0.632473	0.197703	20	0.927980963071102	1.005	0.978 - 1.032	FASN	NA	NA
cg21880101	17	NA	80066754	rs11650635	17	80083816	T	C	0.481113	0.0128	0.0075	0.087884	-0.380787	0.0330883	1.199276e-30	-0.0336146	0.0199115	0.0913722	0.0913722	0.730262	20	0.471733100049573	0.967	0.93 - 1.005	FASN	NA	NA
cg22110888	17	NA	80059540	rs62078754	17	80058666	C	T	0.518887	0.0094	0.0086	0.274384	0.682869	0.0311	7.388997e-107	0.0137655	0.0126095	0.274977	0.154146	0.219345	20	0.693996474635145	1.014	0.989 - 1.039	FASN	NA	NA
cg25639749	17	NA	80067101	rs36048409	17	80096961	A	T	0.291252	-0.0091	0.0091	0.31731	0.242923	0.0345749	2.125484e-12	-0.0374604	0.0378379	0.322163	0.322163	0.267172	20	0.734808759727461	0.963	0.894 - 1.037	FASN	NA	NA
cg26994671	17	NA	80039019	rs4246445	17	80039028	A	G	0.253479	0.0065	0.0067	0.331972	-0.519367	0.0359161	2.150795e-47	-0.0125152	0.0129293	0.333058	0.0733579	0.100679	20	0.743014984851367	0.988	0.963 - 1.013	FASN	NA	NA
cg01085228	10	NA	104179054	rs11597939	10	104009503	A	C	0.214712	-0.0065	0.0079	0.41063	0.229245	0.040086	1.072654e-08	-0.028354	0.0348158	0.415416	0.415416	0.092669	19	0.793854383440711	0.972	0.908 - 1.041	FBXL15	NA	NA
cg01805215	5	NA	107595754	rs2922423	5	107559535	C	A	0.467197	0.0061	0.0063	0.332917	0.406663	0.0317073	1.179219e-37	0.0150001	0.015536	0.334291	0.607414	0.129685	20	0.743756837356117	1.015	0.985 - 1.046	FBXL17	NA	NA
cg25778871	5	NA	107715830	rs1397580	5	107715746	G	A	0.0586481	-0.0128	0.0147	0.383892	-0.512768	0.0558598	4.328651e-20	0.0249626	0.0287966	0.38602	0.38602	0.551255	20	0.777767011241026	1.025	0.969 - 1.085	FBXL17	NA	NA
cg26834043	5	NA	107874409	rs4957777	5	107996193	T	C	0.292247	0.0054	0.0065	0.406104	-0.382376	0.0347239	3.349585e-28	-0.0141222	0.0170473	0.407436	0.192889	0.335527	20	0.789084888815463	0.986	0.954 - 1.019	FBXL17	NA	NA
cg04006042	13	NA	77601302	rs66540668	13	77607031	A	G	0.0457256	-0.0107	0.0166	0.5192	-0.981493	0.1241	2.596873e-15	0.0109018	0.0169691	0.520582	0.520582	0.197555	20	0.847227252001042	1.011	0.978 - 1.045	FBXL3	NA	NA
cg18011803	13	NA	77597325	rs7989931	13	77599880	T	C	0.0347913	-0.0235	0.0122	0.0540757	0.584983	0.0821767	1.090337e-12	-0.0401721	0.0216053	0.062976	0.062976	0.406839	20	0.40964816833449	0.961	0.921 - 1.002	FBXL3	NA	NA
cg24844777	13	NA	77622816	rs624575	13	77622818	C	T	0.170974	0.0055	0.0073	0.451195	0.856457	0.0412414	8.618593e-96	0.00642181	0.00852909	0.451492	0.490715	0.140691	20	0.813769789654841	1.006	0.99 - 1.023	FBXL3	NA	NA
cg00512563	16	NA	87398040	rs8052244	16	87402261	G	C	0.502982	-0.0021	0.0086	0.807087	0.936933	0.0265407	5.53727e-273	-0.00224136	0.00917911	0.807091	0.798772	0.190792	20	0.952482121673004	0.998	0.98 - 1.016	FBXO31	NA	NA
cg02258303	16	NA	87377426	rs12447487	16	87377036	C	T	0.431412	-0.0045	0.0074	0.543116	-0.546281	0.0309532	1.043336e-69	0.00823752	0.0135542	0.543355	0.108863	0.46261	20	0.859240212588994	1.008	0.982 - 1.035	FBXO31	NA	NA
cg04255044	16	NA	87415168	rs62053110	16	87404052	C	G	0.452286	5e-04	0.0086	0.953638	0.452003	0.0326686	1.544965e-43	0.00110619	0.0190266	0.953638	0.4234	0.236568	20	0.989228322485174	1.001	0.964 - 1.039	FBXO31	NA	NA
cg05829749	16	NA	87387375	rs11117269	16	87425080	C	T	0.479125	-0.0005	0.0086	0.953638	0.243755	0.0331354	1.890404e-13	-0.00205124	0.0352824	0.953639	0.953639	0.188252	20	0.989228322485174	0.998	0.931 - 1.069	FBXO31	NA	NA
cg06045579	16	NA	87425660	rs11117270	16	87430983	C	G	0.143141	-0.006	0.0074	0.417474	0.361723	0.0473303	2.130119e-14	-0.0165873	0.0205725	0.420078	0.420078	0.205522	20	0.795696745230782	0.984	0.945 - 1.024	FBXO31	NA	NA
cg06750038	16	NA	87425101	rs11117269	16	87425080	C	T	0.479125	-0.0005	0.0086	0.953638	-0.557207	0.0309833	2.593876e-72	0.000897332	0.0154342	0.953638	0.592512	0.224196	20	0.989228322485174	1.001	0.971 - 1.032	FBXO31	NA	NA
cg09642825	16	NA	87416230	rs8052244	16	87402261	G	C	0.502982	-0.0021	0.0086	0.807087	0.413891	0.0324899	3.587502e-37	-0.0050738	0.0207822	0.807122	0.758953	0.204512	20	0.952482121673004	0.995	0.955 - 1.036	FBXO31	NA	NA
cg26771582	16	NA	87415899	rs8052244	16	87402261	G	C	0.502982	-0.0021	0.0086	0.807087	0.552202	0.0316345	3.115327e-68	-0.00380296	0.0155755	0.807105	0.985467	0.176314	20	0.952482121673004	0.996	0.966 - 1.027	FBXO31	NA	NA
cg27365499	16	NA	87376795	rs2303763	16	87376605	C	T	0.451292	-0.0097	0.0074	0.189922	0.230857	0.0321996	7.524125e-13	-0.0420174	0.0325859	0.197246	0.197246	0.213082	20	0.62389519542402	0.959	0.9 - 1.022	FBXO31	NA	NA
cg27548450	16	NA	87387229	rs10779242	16	87386517	G	A	0.478131	0.0044	0.0086	0.608912	0.242706	0.0320142	3.423746e-14	0.018129	0.0355145	0.609725	0.609725	0.46758	20	0.88890495528215	1.018	0.95 - 1.092	FBXO31	NA	NA
cg27585878	16	NA	87386489	rs11646004	16	87389001	C	T	0.482107	0.0033	0.0085	0.697842	0.447024	0.0323615	2.114437e-43	0.00738216	0.0190222	0.697955	0.932753	0.403772	20	0.920278763782074	1.007	0.971 - 1.046	FBXO31	NA	NA
cg22417733	6	NA	153303409	rs9478367	6	153266273	G	C	0.0904573	0.0057	0.01	0.568678	0.358208	0.0526915	1.059331e-11	0.0159126	0.0280147	0.57003	0.57003	0.346671	20	0.872124120904951	1.016	0.962 - 1.073	FBXO5	NA	NA
cg00532399	5	NA	171209553	rs254960	5	171225927	C	G	0.32505	0.0014	0.0068	0.836883	-0.208135	0.0357161	5.626741e-09	-0.0067264	0.0326915	0.836983	0.836983	0.563652	13	0.959076793163731	0.993	0.932 - 1.059	FBXW11	NA	NA
cg10564791	5	NA	171524472	rs72841773	5	171508526	C	T	0.121272	-0.0139	0.0094	0.139214	-0.416658	0.0464146	2.785367e-19	0.0333607	0.0228645	0.144548	0.153665	0.651533	10	0.558886680348156	1.034	0.989 - 1.081	FBXW11	NA	NA
cg14641625	5	NA	171485294	rs10475999	5	171486904	A	G	0.0964215	-0.0321	0.0126	0.0108461	1.11311	0.0540679	3.567457e-94	-0.0288381	0.011406	0.0114605	0.0775083	0.694726	20	0.183184767547749	0.972	0.95 - 0.994	FBXW11	NA	NA
cg15717448	5	NA	171234429	rs4868122	5	171235524	G	A	0.494036	0.001	0.0063	0.873881	0.692619	0.0302951	1.099935e-115	0.00144379	0.00909612	0.873884	0.893356	0.988743	20	0.968917413832253	1.001	0.984 - 1.019	FBXW11	NA	NA
cg22068093	5	NA	171284818	rs79430529	5	171412189	C	T	0.0427435	-0.022	0.0216	0.308432	0.518022	0.0945591	4.294609e-08	-0.0424692	0.0424116	0.316653	0.316653	0.794996	3	0.73068372934515	0.958	0.882 - 1.041	FBXW11	NA	NA
cg23367341	5	NA	171504064	rs4516873	5	171499997	G	A	0.22664	-0.0113	0.0081	0.162997	0.542935	0.0366682	1.326196e-49	-0.0208128	0.014985	0.16486	0.0742067	0.468783	20	0.585581265234197	0.979	0.951 - 1.009	FBXW11	NA	NA
cg23404476	5	NA	171190112	rs55719018	5	171185966	T	C	0.188867	-0.0021	0.0098	0.830324	-0.238285	0.0394448	1.531883e-09	0.00881299	0.0411531	0.830429	0.830429	0.264746	11	0.957137695637204	1.009	0.931 - 1.094	FBXW11	NA	NA
cg27607092	5	NA	171522629	rs149797227	5	171546741	A	G	0.0606362	-0.0156	0.0108	0.148614	-1.50636	0.0593143	2.779068e-142	0.0103561	0.0071812	0.14927	0.350055	0.255885	20	0.565816994056283	1.01	0.996 - 1.025	FBXW11	NA	NA
cg11089117	4	NA	153443405	rs73863143	4	153501031	A	G	0.0347913	0.0152	0.0239	0.524787	-2.05445	0.121898	9.832891e-64	-0.00739859	0.0116416	0.525082	0.525082	NA	NA	0.849546962058966	0.993	0.97 - 1.016	FBXW7	NA	NA
cg01402994	8	NA	11665969	rs1616534	8	11666451	C	T	0.480119	0.0039	0.0066	0.554581	0.454006	0.0310664	2.285152e-48	0.0085902	0.0145491	0.554905	0.0738255	0.000333661	20	0.864878818880224	1.009	0.98 - 1.038	FDFT1	NA	NA
cg02840367	8	NA	11660030	rs2645429	8	11660051	A	G	0.272366	0.0085	0.0073	0.244269	0.899911	0.0346969	2.592063e-148	0.00944537	0.00812008	0.244744	0.0357096	0.118428	20	0.667883898302617	1.009	0.994 - 1.026	FDFT1	NA	NA
cg09041527	8	NA	11659497	rs2740449	8	11658131	T	C	0.284294	0.0015	0.0074	0.839367	0.25359	0.0370578	7.750388e-12	0.00591506	0.0291938	0.839437	0.839437	0.0165337	20	0.95954072827386	1.006	0.95 - 1.065	FDFT1	NA	NA
cg11598005	8	NA	11665962	rs1616534	8	11666451	C	T	0.480119	0.0039	0.0066	0.554581	0.274973	0.0314701	2.381196e-18	0.0141832	0.0240572	0.555484	0.477956	0.000423353	20	0.865223986606178	1.014	0.968 - 1.063	FDFT1	NA	NA
cg12568669	8	NA	11666485	rs1616534	8	11666451	C	T	0.480119	0.0039	0.0066	0.554581	0.961254	0.0261499	8.211953e-296	0.0040572	0.00686692	0.554632	0.00366288	0.000167631	20	0.864807349760495	1.004	0.991 - 1.018	FDFT1	NA	NA
cg13963446	8	NA	11666017	rs1736060	8	11664738	C	T	0.476143	0.0042	0.0066	0.524539	0.335367	0.0316626	3.249787e-26	0.0125236	0.0197154	0.525286	0.0201848	0.00044154	20	0.849730181094888	1.013	0.974 - 1.052	FDFT1	NA	NA
cg16649577	8	NA	11646810	rs2645450	8	11646512	C	T	0.2167	0.0068	0.0073	0.351591	0.336652	0.0374206	2.331568e-19	0.0201989	0.0218	0.354158	0.354158	0.296491	20	0.755656068854847	1.02	0.978 - 1.065	FDFT1	NA	NA
cg21645268	8	NA	11663584	rs1293299	8	11677905	C	A	0.240557	-0.0033	0.0106	0.755557	0.43266	0.0393528	4.066336e-28	-0.00762724	0.0245094	0.755652	0.821191	0.0626681	20	0.937264774348931	0.992	0.946 - 1.041	FDFT1	NA	NA
cg05328547	7	NA	19185139	rs12700019	7	19186886	C	G	0.304175	-0.0096	0.0077	0.212488	0.191875	0.0351723	4.889596e-08	-0.0500326	0.041165	0.224207	0.224207	0.790345	18	0.651484646573899	0.951	0.877 - 1.031	FERD3L	NA	NA
cg10477621	7	NA	19184950	rs12154446	7	19175406	A	G	0.28827	-0.0092	0.0079	0.244198	0.287862	0.0354671	4.80599e-16	-0.0319598	0.0277248	0.249012	0.249012	0.743606	14	0.671633668815286	0.969	0.917 - 1.023	FERD3L	NA	NA
cg15772470	7	NA	19209204	rs10486338	7	19209205	A	G	0.0318091	2e-04	0.0201	0.992061	-1.76191	0.100429	6.644312e-69	-0.000113513	0.0114081	0.992061	0.972589	0.285357	20	0.996897062779404	1	0.978 - 1.022	FERD3L	NA	NA
cg17260474	7	NA	19187532	rs76937813	7	19187538	C	T	0.0646123	0.013	0.017	0.444447	0.386542	0.0600024	1.178262e-10	0.0336315	0.0442885	0.447628	0.447628	0.278894	11	0.811212818034181	1.034	0.948 - 1.128	FERD3L	NA	NA
cg23536473	7	NA	19184555	rs12700019	7	19186886	C	G	0.304175	-0.0096	0.0077	0.212488	0.333354	0.034434	3.633548e-22	-0.0287982	0.0232893	0.216257	0.216257	0.601889	20	0.644734739495531	0.972	0.928 - 1.017	FERD3L	NA	NA
cg03531100	19	NA	49260119	rs838133	19	49259529	A	G	0.425447	-0.0084	0.0088	0.339808	0.282829	0.032438	2.804949e-18	-0.0296999	0.0313001	0.342684	0.342684	0.0557249	20	0.749031523015577	0.971	0.913 - 1.032	FGF21	NA	NA
cg07800524	19	NA	49259452	rs838133	19	49259529	A	G	0.425447	-0.0084	0.0088	0.339808	0.385515	0.0322958	7.591742e-33	-0.021789	0.0228995	0.341346	0.341346	0.0276678	20	0.747904883798125	0.978	0.936 - 1.023	FGF21	NA	NA
cg16155702	19	NA	49260210	rs838133	19	49259529	A	G	0.425447	-0.0084	0.0088	0.339808	-0.326726	0.0329121	3.169584e-23	0.0257096	0.0270581	0.342029	0.342029	0.0524577	20	0.748503782353903	1.026	0.973 - 1.082	FGF21	NA	NA
cg21967668	19	NA	49259265	rs838133	19	49259529	A	G	0.425447	-0.0084	0.0088	0.339808	0.207762	0.0320622	9.173732e-11	-0.0404309	0.0428132	0.344988	0.344988	0.0532635	18	0.750737651026189	0.96	0.883 - 1.044	FGF21	NA	NA
cg08195983	3	NA	61235829	rs12498118	3	61218506	C	G	0.0467197	0.0105	0.0085	0.216721	0.537574	0.0785151	7.554359e-12	0.0195322	0.0160671	0.224112	0.224112	0.179378	13	0.651422482680559	1.02	0.988 - 1.052	FHIT	NA	NA
cg17573813	3	NA	61237223	rs9871848	3	61253182	G	A	0.055666	0.0121	0.0083	0.144887	2.74729	0.0401431	0	0.00440434	0.00302184	0.144978	0.246892	0.161853	20	0.559670786079077	1.004	0.998 - 1.01	FHIT	NA	NA
cg21541638	3	NA	61236016	rs60559507	3	61195648	A	G	0.0467197	0.0102	0.0085	0.230139	0.495107	0.0803214	7.089749e-10	0.0206016	0.0174903	0.238842	0.238842	0.281051	15	0.663768030302132	1.021	0.986 - 1.056	FHIT	NA	NA
cg00734629	7	NA	128471146	rs56775139	7	128443304	C	T	0.154076	0.0068	0.0072	0.344943	0.858635	0.0425652	1.717252e-90	0.00791954	0.00839458	0.345471	0.441894	0.913257	20	0.751097168081455	1.008	0.992 - 1.025	FLNC	NA	NA
cg06761584	7	NA	128469799	rs2402938	7	128444295	C	T	0.140159	0.0135	0.0084	0.108023	-0.312897	0.0477767	5.786083e-11	-0.0431452	0.0276424	0.118563	0.118563	0.165332	20	0.521924630066219	0.958	0.907 - 1.011	FLNC	NA	NA
cg10826733	7	NA	128482561	rs55985730	7	128417044	G	T	0.05666	0.0038	0.0172	0.825147	-0.734311	0.0689626	1.782357e-26	-0.00517492	0.0234284	0.825184	0.561488	0.402961	20	0.95651212275874	0.995	0.95 - 1.042	FLNC	NA	NA
cg13951589	7	NA	128482287	rs55985730	7	128417044	G	T	0.05666	0.0038	0.0172	0.825147	-0.665355	0.0686805	3.40168e-22	-0.00571124	0.0258576	0.825191	0.917807	0.389433	16	0.95651212275874	0.994	0.945 - 1.046	FLNC	NA	NA
cg25303427	7	NA	128482679	rs76046880	7	128480666	T	C	0.0387674	0.0301	0.0197	0.126533	-0.916375	0.0843548	1.723182e-27	-0.0328468	0.0217093	0.130273	0.4614	0.494627	20	0.539528912565168	0.968	0.927 - 1.01	FLNC	NA	NA
cg25664034	7	NA	128469891	rs1565630	7	128445266	C	T	0.177932	0.0062	0.0071	0.382533	-0.2601	0.0425636	9.909884e-10	-0.023837	0.0275745	0.387336	0.387336	0.888688	20	0.778561440914158	0.976	0.925 - 1.031	FLNC	NA	NA
cg18117039	14	NA	75741733	rs1063169	14	75747118	T	G	0.150099	0.0103	0.0078	0.186664	0.775461	0.0425954	4.686709e-74	0.0132824	0.010085	0.187821	0.461008	0.328045	20	0.612420525186113	1.013	0.994 - 1.034	FOS	NA	NA
cg05023151	19	NA	45974392	rs2238687	19	45973166	C	G	0.112326	-0.0033	0.0082	0.687361	-0.307055	0.049378	5.021032e-10	0.0107473	0.0267612	0.687979	0.687979	0.561142	20	0.916360528861731	1.011	0.959 - 1.065	FOSB	NA	NA
cg07142523	19	NA	45970509	rs113301001	19	45969128	C	G	0.119284	0.0385	0.0135	0.00434654	-0.378095	0.0463663	3.505631e-16	-0.101826	0.0378258	0.00710305	0.00710305	0.0058427	20	0.139078579003551	0.903	0.839 - 0.973	FOSB	NA	NA
cg23195373	19	NA	45954891	rs11880437	19	45933891	T	C	0.0198807	0.0053	0.0125	0.671566	1.12447	0.101314	1.270603e-28	0.00471335	0.0111245	0.671791	0.584286	0.18034	11	0.911304839488842	1.005	0.983 - 1.027	FOSB	NA	NA
cg00842076	14	NA	89881835	rs2241127	14	89823216	T	C	0.16501	0.0142	0.0077	0.0651604	-0.535089	0.042039	4.111855e-37	-0.0265376	0.0145404	0.067986	0.272853	0.523664	20	0.421924360240964	0.974	0.946 - 1.002	FOXN3	NA	NA
cg04912712	14	NA	89817982	rs2241127	14	89823216	T	C	0.16501	0.0142	0.0077	0.0651604	0.259512	0.0414543	3.8448e-10	0.054718	0.0309317	0.0768946	0.0768946	0.348776	9	0.443664276485072	1.056	0.994 - 1.122	FOXN3	NA	NA
cg05053979	14	NA	89681043	rs7146342	14	89725984	T	C	0.230616	-0.0113	0.009	0.209277	0.66696	0.0389433	9.424714e-66	-0.0169426	0.0135303	0.210499	0.303972	0.197484	20	0.638897140262851	0.983	0.957 - 1.01	FOXN3	NA	NA
cg05923056	14	NA	89883246	rs112680806	14	89882561	A	C	0.0954274	0.0209	0.013	0.107903	0.528536	0.0579853	7.866876e-20	0.0395432	0.0249759	0.113364	0.113364	0.577665	20	0.512667574983123	1.04	0.991 - 1.093	FOXN3	NA	NA
cg06941156	14	NA	89796856	rs12886326	14	89802159	T	A	0.209742	6e-04	0.0071	0.932653	-0.244629	0.0391001	3.937596e-10	-0.00245269	0.0290262	0.932659	0.932659	0.278414	20	0.984904845850515	0.998	0.942 - 1.056	FOXN3	NA	NA
cg09241703	14	NA	89831698	rs10484024	14	89834382	T	C	0.5	-0.0082	0.0063	0.193057	0.597576	0.0305781	4.765274e-85	-0.0137221	0.0105659	0.194044	0.590965	0.313949	20	0.620630085587583	0.986	0.966 - 1.007	FOXN3	NA	NA
cg16160493	14	NA	89837519	rs17125790	14	89844814	A	G	0.0745527	-0.0112	0.0086	0.192805	-0.706744	0.056449	5.799853e-36	0.0158473	0.0122341	0.195204	0.63305	0.69463	15	0.621800519728122	1.016	0.992 - 1.041	FOXN3	NA	NA
cg18359596	14	NA	89875471	rs12431798	14	89873853	C	T	0.22167	-0.0026	0.0071	0.714218	-0.287961	0.036323	2.230972e-15	0.009029	0.0246824	0.714509	0.767012	0.102193	20	0.925390041678164	1.009	0.961 - 1.059	FOXN3	NA	NA
cg18657988	14	NA	89804447	rs3825669	14	89804276	A	G	0.190855	0.0186	0.0086	0.0305573	-1.2898	0.0327491	0	-0.0144208	0.00667774	0.0308085	0.148954	0.498599	20	0.299894532578669	0.986	0.973 - 0.999	FOXN3	NA	NA
cg18666249	14	NA	89670502	rs79340952	14	89674095	C	T	0.0308151	-0.011	0.0262	0.674597	-1.57758	0.0915119	1.35314e-66	0.00697273	0.0166127	0.674688	0.181227	0.133284	11	0.912269141185805	1.007	0.975 - 1.04	FOXN3	NA	NA
cg26329538	14	NA	89759952	rs3825672	14	89781474	A	G	0.224652	-0.0088	0.0071	0.215184	-0.667419	0.0351149	1.500792e-80	0.0131851	0.0106606	0.216158	0.458436	0.00671979	20	0.644734739495531	1.013	0.992 - 1.035	FOXN3	NA	NA
cg09792463	13	NA	41189240	rs3924478	13	41191473	T	C	0.322068	-0.0023	0.0067	0.731385	-0.436802	0.0354908	8.256821e-35	0.00526554	0.0153447	0.731486	0.731486	0.00936407	20	0.930832897109513	1.005	0.975 - 1.036	FOXO1	NA	NA
cg10696351	13	NA	41227982	rs12583418	13	41195411	A	G	0.324056	-0.0011	0.0067	0.86959	-0.576467	0.0349657	4.576132e-61	0.00190818	0.0116231	0.869597	0.783544	0.00788919	20	0.967586844210726	1.002	0.979 - 1.025	FOXO1	NA	NA
cg11244402	13	NA	41237992	rs9532580	13	41244260	C	T	0.269384	0.0202	0.0078	0.00960474	-0.362104	0.0366775	5.470165e-23	-0.0557851	0.0222696	0.0122454	0.0122454	3.732303e-05	20	0.190710821620724	0.946	0.905 - 0.988	FOXO1	NA	NA
cg23413567	13	NA	41223175	rs113377887	13	41203365	T	C	0.215706	0.0094	0.009	0.29628	-0.227354	0.039697	1.0208e-08	-0.0413452	0.0402387	0.304186	0.304186	0.0720308	20	0.720270185551907	0.959	0.887 - 1.038	FOXO1	NA	NA
cg01984237	9	NA	71682105	rs3793456	9	71673033	A	G	0.409543	0.0032	0.0063	0.611498	-0.426119	0.0318865	9.86807e-41	-0.00750965	0.0147953	0.611755	0.885621	0.017087	20	0.889596306663778	0.993	0.964 - 1.022	FXN	NA	NA
cg02268013	9	NA	71650331	rs79702853	9	71704646	A	G	0.0178926	-0.0285	0.0339	0.400512	1.26719	0.109971	1.010221e-30	-0.0224906	0.0268231	0.401762	0.401762	0.365024	20	0.786223020502328	0.978	0.928 - 1.031	FXN	NA	NA
cg13974534	9	NA	71652532	rs7043526	9	71708485	G	C	0.195825	-0.02	0.014	0.153127	0.260533	0.0398682	6.366673e-11	-0.0767656	0.0550049	0.162831	0.162831	0.00234381	20	0.583230610512644	0.926	0.831 - 1.032	FXN	NA	NA
cg14656297	9	NA	71651331	rs11144892	9	71655588	G	A	0.195825	0.0062	0.0109	0.569487	0.273568	0.0410407	2.632833e-11	0.0226635	0.0399887	0.570886	0.570886	0.0720925	20	0.872578857250016	1.023	0.946 - 1.106	FXN	NA	NA
cg21217329	9	NA	71647192	rs12001326	9	71649552	G	A	0.317097	-0.0007	0.0066	0.915534	-0.257626	0.0343263	6.133122e-14	0.00271712	0.0256211	0.915543	0.915543	0.134419	20	0.980444559613429	1.003	0.954 - 1.054	FXN	NA	NA
cg00094412	6	NA	29592854	rs2747429	6	29648377	C	T	0.188867	4e-04	0.0072	0.955696	-0.38134	0.0376996	4.729309e-24	-0.00104893	0.0188811	0.955696	0.0378504	0.0154059	20	0.989228322485174	0.999	0.963 - 1.037	GABBR1	NA	NA
cg00594408	6	NA	29595349	rs148694836	6	29665741	G	C	0.0586481	0.0154	0.0165	0.350648	0.517162	0.0673481	1.60419e-14	0.0297779	0.0321397	0.354179	0.354179	0.00137341	12	0.755656068854847	1.03	0.967 - 1.097	GABBR1	NA	NA
cg01176329	6	NA	29592381	rs2535238	6	29645038	A	C	0.188867	4e-04	0.0072	0.955696	-0.305384	0.0378028	6.565241e-16	-0.00130983	0.0235774	0.955697	0.350227	0.00156834	20	0.989228322485174	0.999	0.954 - 1.046	GABBR1	NA	NA
cg02014853	6	NA	29595335	rs149851804	6	29622760	A	G	0.054672	-0.0051	0.0148	0.730399	0.697206	0.0674138	4.540484e-25	-0.00731491	0.0212394	0.730543	0.655671	2.002903e-05	17	0.930772657067138	0.993	0.952 - 1.035	GABBR1	NA	NA
cg03127104	6	NA	29599250	rs3128852	6	29364135	T	C	0.133201	-0.0052	0.0082	0.525985	-0.279623	0.0486665	9.15432e-09	0.0185965	0.0295033	0.528486	0.528486	0.075306	18	0.851072844698727	1.019	0.962 - 1.079	GABBR1	NA	NA
cg03316098	6	NA	29601398	rs145618169	6	28854769	T	C	0.0725646	0.0168	0.0108	0.119814	0.340035	0.059108	8.779012e-09	0.0494067	0.0329021	0.133193	0.133193	0.369827	20	0.543927620904496	1.051	0.985 - 1.121	GABBR1	NA	NA
cg03906120	6	NA	29583573	rs2734907	6	29901640	A	C	0.355865	0.0064	0.008	0.423711	0.369713	0.0351075	6.225068e-26	0.0173107	0.0217008	0.425044	0.425044	0.128585	20	0.798335691261046	1.017	0.975 - 1.062	GABBR1	NA	NA
cg04615964	6	NA	29591153	rs2747429	6	29648377	C	T	0.188867	4e-04	0.0072	0.955696	-0.259131	0.0379158	8.235934e-12	-0.00154362	0.0277861	0.955697	0.955697	0.0116159	20	0.989228322485174	0.998	0.946 - 1.054	GABBR1	NA	NA
cg04957663	6	NA	29587487	rs149851804	6	29622760	A	G	0.054672	-0.0051	0.0148	0.730399	-0.424027	0.0679502	4.368435e-10	0.0120275	0.0349566	0.730793	0.730793	0.00934394	20	0.930799524939231	1.012	0.945 - 1.084	GABBR1	NA	NA
cg05812266	6	NA	29595194	rs114882073	6	29659591	T	C	0.0477137	-0.0357	0.0204	0.0801183	-0.638086	0.0620207	7.958901e-25	0.0559486	0.0324298	0.0844878	0.100708	0.236747	20	0.459314511571255	1.058	0.992 - 1.127	GABBR1	NA	NA
cg06538238	6	NA	29588575	rs114468601	6	29680714	T	C	0.0586481	-0.0077	0.0147	0.600411	0.606068	0.0679294	4.578461e-19	-0.0127048	0.0242965	0.601038	0.900679	0.00029815	20	0.885971078805839	0.987	0.941 - 1.036	GABBR1	NA	NA
cg08027810	6	NA	29593479	rs149851804	6	29622760	A	G	0.054672	-0.0051	0.0148	0.730399	0.909843	0.0660878	4.016347e-43	-0.00560536	0.0162716	0.73048	0.0137955	8.642175e-06	19	0.930751182934124	0.994	0.963 - 1.027	GABBR1	NA	NA
cg08093277	6	NA	29595299	rs148694836	6	29665741	G	C	0.0586481	0.0154	0.0165	0.350648	0.783137	0.0660132	1.835191e-32	0.0196645	0.0211342	0.352134	0.00826755	0.000307479	11	0.754584143735711	1.02	0.978 - 1.063	GABBR1	NA	NA
cg08862148	6	NA	29595315	rs149851804	6	29622760	A	G	0.054672	-0.0051	0.0148	0.730399	0.757675	0.0671202	1.498741e-29	-0.00673112	0.0195425	0.73052	0.756132	4.121909e-06	13	0.930772657067138	0.993	0.956 - 1.032	GABBR1	NA	NA
cg09577455	6	NA	29593382	rs2747429	6	29648377	C	T	0.188867	4e-04	0.0072	0.955696	-0.467254	0.0372731	4.745796e-36	-0.000856066	0.0154093	0.955696	0.0587224	0.122071	20	0.989228322485174	0.999	0.969 - 1.03	GABBR1	NA	NA
cg09603409	6	NA	29587016	rs115938232	6	29725013	G	A	0.0506958	-0.0269	0.0199	0.176453	0.621996	0.0611239	2.538294e-24	-0.0432479	0.0322748	0.180249	0.331102	0.0726942	20	0.603600103215434	0.958	0.899 - 1.02	GABBR1	NA	NA
cg10234998	6	NA	29601491	rs149851804	6	29622760	A	G	0.054672	-0.0051	0.0148	0.730399	0.69404	0.0676491	1.073526e-24	-0.00734828	0.0213364	0.730545	0.584657	5.157095e-05	20	0.930772657067138	0.993	0.952 - 1.035	GABBR1	NA	NA
cg11834473	6	NA	29591753	rs6925143	6	29689254	C	G	0.0417495	0.032	0.0252	0.204141	0.614894	0.088942	4.731015e-12	0.0520415	0.0416683	0.211684	0.277144	0.515066	20	0.640056987677817	1.053	0.971 - 1.143	GABBR1	NA	NA
cg12061917	6	NA	29601556	rs6925143	6	29689254	C	G	0.0417495	0.032	0.0252	0.204141	0.865066	0.0894184	3.874829e-22	0.0369914	0.0293806	0.208015	0.134823	0.572707	20	0.635877440121323	1.038	0.98 - 1.099	GABBR1	NA	NA
cg12292060	6	NA	29597991	rs149851804	6	29622760	A	G	0.054672	-0.0051	0.0148	0.730399	-1.10039	0.0660801	2.906039e-62	0.00463471	0.0134526	0.730455	0.334753	1.610215e-06	20	0.930731089272848	1.005	0.979 - 1.031	GABBR1	NA	NA
cg12991385	6	NA	29599259	rs3128852	6	29364135	T	C	0.133201	-0.0052	0.0082	0.525985	-0.290452	0.048662	2.390402e-09	0.0179031	0.0283907	0.528304	0.528304	0.0878053	17	0.850962319133214	1.018	0.963 - 1.076	GABBR1	NA	NA
cg15385139	6	NA	29595506	rs149851804	6	29622760	A	G	0.054672	-0.0051	0.0148	0.730399	0.624553	0.0674621	2.08616e-20	-0.00816584	0.0237133	0.730579	0.252385	0.000404013	16	0.930772657067138	0.992	0.947 - 1.039	GABBR1	NA	NA
cg17053201	6	NA	29593246	rs2524005	6	29899677	A	G	0.171968	-0.001	0.0081	0.901745	-0.347455	0.0378443	4.263547e-20	0.00287807	0.0233145	0.901754	0.66148	0.127344	20	0.97692634260757	1.003	0.958 - 1.05	GABBR1	NA	NA
cg17085250	6	NA	29591016	rs2857598	6	31563228	A	C	0.10835	-0.1145	0.0159	5.96596e-13	0.241343	0.0436188	3.148151e-08	-0.474429	0.108133	1.146734e-05	1.146734e-05	3.43834e-05	20	0.00145051791929825	0.622	0.503 - 0.769	GABBR1	NA	NA
cg17099072	6	NA	29601489	rs148694836	6	29665741	G	C	0.0586481	0.0154	0.0165	0.350648	0.57127	0.0676915	3.192104e-17	0.0269575	0.0290591	0.353575	0.333251	0.0051014	20	0.755340749333333	1.027	0.97 - 1.088	GABBR1	NA	NA
cg17742099	6	NA	29589415	rs139815437	6	29595825	A	G	0.00497018	0.0099	0.0844	0.906624	-2.18679	0.148895	7.832548e-49	-0.00452719	0.0385967	0.906626	0.0272452	0.551658	20	0.978287095561412	0.995	0.923 - 1.074	GABBR1	NA	NA
cg18004110	6	NA	29589729	rs1628578	6	29695502	C	A	0.202783	0	0.007	1	-0.207024	0.0361119	9.87616e-09	0	0.0338125	1	1	0.00370542	20	1	1	0.936 - 1.069	GABBR1	NA	NA
cg19022254	6	NA	29601705	rs138385174	6	29637317	T	C	0.0417495	0.008	0.0236	0.734622	0.651863	0.0979857	2.878885e-11	0.0122725	0.0362509	0.734953	0.0515615	0.463919	9	0.93189779015215	1.012	0.943 - 1.087	GABBR1	NA	NA
cg20486877	6	NA	29594481	rs115938232	6	29725013	G	A	0.0506958	-0.0269	0.0199	0.176453	-0.916489	0.0596349	2.669076e-53	0.0293511	0.0217971	0.178122	0.023236	0.241101	20	0.601556029050722	1.03	0.987 - 1.075	GABBR1	NA	NA
cg20997792	6	NA	29595491	rs149851804	6	29622760	A	G	0.054672	-0.0051	0.0148	0.730399	0.540869	0.0678252	1.530654e-15	-0.00942927	0.0273889	0.730641	0.911519	0.000293337	20	0.930772657067138	0.991	0.939 - 1.045	GABBR1	NA	NA
cg21026120	6	NA	29581121	rs149851804	6	29622760	A	G	0.054672	-0.0051	0.0148	0.730399	-0.504352	0.0675876	8.509224e-14	0.010112	0.0293759	0.730675	0.28485	0.000886735	19	0.930772657067138	1.01	0.954 - 1.07	GABBR1	NA	NA
cg21100518	6	NA	29595002	rs115938232	6	29725013	G	A	0.0506958	-0.0269	0.0199	0.176453	-0.69387	0.0610287	5.927383e-30	0.038768	0.0288817	0.179497	0.190436	0.276031	20	0.602933743656823	1.04	0.982 - 1.1	GABBR1	NA	NA
cg21481950	6	NA	29601498	rs138385174	6	29637317	T	C	0.0417495	0.008	0.0236	0.734622	0.613336	0.0981539	4.138414e-10	0.0130434	0.0385347	0.734997	0.935841	0.862912	20	0.93189779015215	1.013	0.939 - 1.093	GABBR1	NA	NA
cg21879791	6	NA	29594830	rs114882073	6	29659591	T	C	0.0477137	-0.0357	0.0204	0.0801183	-0.598578	0.0627277	1.394498e-21	0.0596413	0.0346491	0.0851975	0.144257	0.0189338	20	0.460710202751817	1.061	0.992 - 1.136	GABBR1	NA	NA
cg23732781	6	NA	29595016	rs115938232	6	29725013	G	A	0.0506958	-0.0269	0.0199	0.176453	-0.582629	0.0618759	4.681916e-21	0.04617	0.0345057	0.180883	0.430898	0.48493	20	0.604146512846096	1.047	0.979 - 1.121	GABBR1	NA	NA
cg24302412	6	NA	29595196	rs114882073	6	29659591	T	C	0.0477137	-0.0357	0.0204	0.0801183	-0.552347	0.0621227	6.043556e-19	0.0646332	0.0376419	0.0859687	0.135864	0.0204344	20	0.462623785149254	1.067	0.991 - 1.148	GABBR1	NA	NA
cg25642476	6	NA	29595011	rs148589791	6	29531288	T	C	0.0497018	0.0043	0.0169	0.799157	-0.646401	0.0596327	2.232104e-27	-0.00665222	0.026152	0.799211	0.985943	0.0987342	20	0.949996731169356	0.993	0.944 - 1.046	GABBR1	NA	NA
cg25729445	6	NA	29595347	rs149851804	6	29622760	A	G	0.054672	-0.0051	0.0148	0.730399	0.528233	0.067852	6.967008e-15	-0.00965483	0.0280454	0.730653	0.476461	0.000400329	19	0.930772657067138	0.99	0.937 - 1.046	GABBR1	NA	NA
cg26129669	6	NA	29593913	rs115938232	6	29725013	G	A	0.0506958	-0.0269	0.0199	0.176453	-0.67081	0.0616723	1.483638e-27	0.0401008	0.0298938	0.179778	0.435433	0.0727698	20	0.603125246743487	1.041	0.982 - 1.104	GABBR1	NA	NA
cg26272069	6	NA	29591706	rs2535238	6	29645038	A	C	0.188867	4e-04	0.0072	0.955696	-0.295375	0.0377453	5.057037e-15	-0.00135421	0.0243764	0.955697	0.3591	0.0145124	20	0.989228322485174	0.999	0.952 - 1.048	GABBR1	NA	NA
cg00990212	12	NA	6641042	rs2109430	12	6613076	A	G	0.480119	-0.0086	0.0068	0.205977	-0.202676	0.0318906	2.07971e-10	0.0424323	0.034209	0.214833	0.214833	0.0773844	19	0.643909094685342	1.043	0.976 - 1.116	GAPDH	NA	NA
cg10173814	9	NA	128170166	rs73668934	9	128156726	G	A	0.0586481	0.019	0.0176	0.280345	0.867321	0.0726295	7.171854e-33	0.0219065	0.0203751	0.282303	0.711177	0.0868494	20	0.701181517753988	1.022	0.982 - 1.064	GAPVD1	NA	NA
cg14412833	9	NA	128021077	rs3861866	9	128020874	G	A	0.473161	-0.011	0.0062	0.0760311	0.528764	0.0314884	2.777559e-63	-0.0208032	0.0117907	0.0776692	0.287592	0.0501951	20	0.445425394137067	0.979	0.957 - 1.002	GAPVD1	NA	NA
cg04553364	5	NA	179806865	rs7380882	5	179806254	C	T	0.303181	0.0107	0.0069	0.120968	0.302575	0.0357503	2.592967e-17	0.0353631	0.0231839	0.127176	0.127176	0.558455	20	0.534468980769231	1.036	0.99 - 1.084	GFPT2	NA	NA
cg05904716	5	NA	179779205	rs10043913	5	179762360	C	G	0.416501	0.0182	0.0064	0.0044586	0.241715	0.0326566	1.344102e-13	0.0752951	0.0283643	0.00794094	0.0323514	0.389797	20	0.148623045621006	1.078	1.02 - 1.14	GFPT2	0.597780755799903	0.616899579242917
cg07535366	5	NA	179806657	rs1001262	5	179807626	G	A	0.324056	0.0103	0.0071	0.146862	0.212073	0.0344751	7.676223e-10	0.0485682	0.0343974	0.157958	0.157958	0.666946	15	0.57669305620691	1.05	0.981 - 1.123	GFPT2	NA	NA
cg08389686	5	NA	179763678	rs2303011	5	179763789	T	C	0.178926	-0.0251	0.008	0.00170395	-0.642226	0.0458193	1.235731e-44	0.0390828	0.0127649	0.0022006	0.00129515	0.280042	20	0.0669031849464807	1.04	1.014 - 1.066	GFPT2	0.722251395657217	0.983338057893769
cg09068286	5	NA	179779115	rs77831883	5	179779124	A	G	0.0188867	0.0054	0.0158	0.732522	0.704567	0.0907559	8.273346e-15	0.00766428	0.0224468	0.732771	0.732771	0.0814318	9	0.931165698648337	1.008	0.964 - 1.053	GFPT2	NA	NA
cg10220068	5	NA	179770007	rs4432844	5	179769964	A	G	0.33499	0.0161	0.0072	0.0253445	0.544971	0.0324227	2.12149e-63	0.0295429	0.0133281	0.0266517	0.0401971	0.245878	20	0.278988276647308	1.03	1.003 - 1.057	GFPT2	0.158408230212228	0.999999972255296
cg11891860	5	NA	179755573	rs7730414	5	179755559	T	C	0.0417495	-0.0096	0.0271	0.723156	0.749797	0.0994093	4.609704e-14	-0.0128035	0.036183	0.723449	0.723449	0.365418	16	0.928207640252656	0.987	0.92 - 1.06	GFPT2	NA	NA
cg12800566	5	NA	179765497	rs4700735	5	179768184	A	G	0.290258	0.0179	0.0074	0.0155667	-0.623405	0.0324051	1.78479e-82	-0.0287133	0.0119638	0.0163941	0.0473571	0.827561	20	0.223445688096274	0.972	0.949 - 0.995	GFPT2	0.229400038713113	0.999998477974963
cg14314729	5	NA	179815975	rs10055671	5	179813336	C	A	0.27833	0.0056	0.0089	0.529209	0.416173	0.0360068	6.711802e-31	0.0134559	0.021417	0.529818	0.259243	0.398516	20	0.851682078479797	1.014	0.972 - 1.057	GFPT2	NA	NA
cg16021953	5	NA	179763951	rs6601110	5	179759928	C	T	0.219682	0.0028	0.0078	0.719614	0.249589	0.0391653	1.857379e-10	0.0112185	0.031301	0.720039	0.720039	0.261037	20	0.9271237654221	1.011	0.951 - 1.075	GFPT2	NA	NA
cg23933731	5	NA	179779123	rs77831883	5	179779124	A	G	0.0188867	0.0054	0.0158	0.732522	-1.72415	0.0845607	2.071507e-92	-0.00313197	0.00916521	0.732559	0.340402	0.0183181	14	0.931109755447679	0.997	0.979 - 1.015	GFPT2	NA	NA
cg26523565	5	NA	179779237	rs77831883	5	179779124	A	G	0.0188867	0.0054	0.0158	0.732522	0.700472	0.090283	8.585453e-15	0.00770908	0.0225781	0.732772	0.209128	0.0328685	12	0.931165698648337	1.008	0.964 - 1.053	GFPT2	NA	NA
cg26378201	17	NA	61996501	rs3020619	17	61993137	G	A	0.260437	-0.0181	0.0088	0.0397037	-0.316206	0.0379038	7.284047e-17	0.0572411	0.0286633	0.0458234	0.0458234	0.058821	20	0.356640976666943	1.059	1.001 - 1.12	GH1	0.0534347471826119	0.527776586689794
cg07348809	3	NA	10333196	rs3755777	3	10333364	G	C	0.255467	0.0097	0.0067	0.147684	0.241645	0.0372725	8.980232e-11	0.0401416	0.0284096	0.157668	0.157668	0.629154	20	0.576310161807126	1.041	0.985 - 1.101	GHRL	NA	NA
cg14886629	3	NA	10333655	rs35681	3	10329377	T	C	0.460239	-0.001	0.0081	0.901745	-0.228983	0.0327195	2.589563e-12	0.00436713	0.0353792	0.901761	0.901761	0.433281	20	0.97692634260757	1.004	0.937 - 1.076	GHRL	NA	NA
cg20626616	3	NA	10332506	rs27647	3	10332468	C	T	0.378728	-0.0039	0.008	0.625904	-0.359266	0.0324768	1.913065e-28	0.0108555	0.0222892	0.626239	0.626239	0.678541	20	0.894681687472373	1.011	0.968 - 1.056	GHRL	NA	NA
cg06737494	3	NA	172167644	rs2948694	3	172165163	G	A	0.109344	0.0185	0.0086	0.0314634	-0.299868	0.0502516	2.411424e-09	-0.0616937	0.0304858	0.0430024	0.0430024	0.71748	20	0.348097224622161	0.94	0.886 - 0.998	GHSR	0.0228385549857903	0.371462136628452
cg23411103	3	NA	172169176	rs9819506	3	172170104	T	C	0.311133	0.0069	0.0068	0.310246	0.224937	0.0351921	1.640607e-10	0.0306753	0.0306093	0.316268	0.316268	0.880099	20	0.730179510296074	1.031	0.971 - 1.095	GHSR	NA	NA
cg26824091	6	NA	38670437	rs146765847	6	38624556	T	C	0.0298211	-0.0066	0.0207	0.749847	1.1365	0.10034	9.700655e-30	-0.00580731	0.018221	0.749943	0.770987	0.492058	20	0.936485888854897	0.994	0.959 - 1.03	GLO1	NA	NA
cg01634119	3	NA	155588010	rs11706359	3	155588148	T	C	0.428429	-0.0022	0.0087	0.800366	0.201752	0.0324852	5.278378e-10	-0.0109045	0.0431579	0.800528	0.800528	0.539933	20	0.949996731169356	0.989	0.909 - 1.076	GMPS	NA	NA
cg02988826	3	NA	155587661	rs11706359	3	155588148	T	C	0.428429	-0.0022	0.0087	0.800366	0.509845	0.0316386	2.012271e-58	-0.00431503	0.0170661	0.80039	0.522395	0.488427	20	0.949996731169356	0.996	0.963 - 1.03	GMPS	NA	NA
cg10689438	3	NA	155589903	rs819851	3	155706888	C	T	0.210736	-0.0036	0.0101	0.721514	0.22629	0.0406672	2.630132e-08	-0.0159088	0.0447245	0.72206	0.72206	0.535394	18	0.927845405146414	0.984	0.902 - 1.074	GMPS	NA	NA
cg10920410	3	NA	155587952	rs11706359	3	155588148	T	C	0.428429	-0.0022	0.0087	0.800366	0.543374	0.0311458	3.68221e-68	-0.00404878	0.0160128	0.800386	0.779942	0.34075	20	0.949996731169356	0.996	0.965 - 1.028	GMPS	NA	NA
cg19761337	3	NA	155588136	rs139155312	3	155092391	T	C	0.00994036	-0.0173	0.0558	0.756534	1.65818	0.188643	1.494785e-18	-0.0104331	0.0336722	0.75668	0.221168	NA	NA	0.937562522298298	0.99	0.926 - 1.057	GMPS	NA	NA
cg00524220	19	NA	3098963	rs308033	19	3099982	T	C	0.308151	-0.0025	0.0077	0.745427	0.818556	0.0334941	6.618437e-132	-0.00305416	0.00940764	0.745448	0.868837	0.41652	20	0.935301528856818	0.997	0.979 - 1.016	GNA11	NA	NA
cg03038418	19	NA	3096512	rs308033	19	3099982	T	C	0.308151	-0.0025	0.0077	0.745427	-0.509505	0.0361053	3.219346e-45	0.00490672	0.0151167	0.745492	0.868738	0.759894	20	0.935301528856818	1.005	0.976 - 1.035	GNA11	NA	NA
cg13960192	19	NA	3093904	rs61500656	19	3104009	A	G	0.192843	0.0056	0.0077	0.467059	0.280107	0.0374264	7.198462e-14	0.0199924	0.027619	0.46915	0.46915	0.621578	18	0.822633781255261	1.02	0.966 - 1.077	GNA11	NA	NA
cg14149552	9	NA	80642464	rs74867273	9	80509042	A	G	0.0636183	-0.0101	0.0169	0.550085	-0.518356	0.0706104	2.118929e-13	0.0194847	0.0327109	0.551401	0.551401	0.817843	20	0.863134834346505	1.02	0.956 - 1.087	GNAQ	NA	NA
cg14150378	9	NA	80335274	rs3858119	9	80335076	C	T	0.313121	-0.0121	0.0066	0.066753	0.348473	0.0356487	1.43854e-22	-0.0347229	0.01927	0.0715586	0.0715586	0.200582	20	0.429258450115178	0.966	0.93 - 1.003	GNAQ	NA	NA
cg14397813	9	NA	80522508	rs13291723	9	80510077	G	A	0.45825	-0.0084	0.0068	0.216721	-0.239798	0.033024	3.833264e-13	0.0350295	0.0287646	0.223301	0.223301	0.745684	20	0.650589101392515	1.036	0.979 - 1.096	GNAQ	NA	NA
cg00732970	20	NA	57414162	rs3761264	20	57413371	T	C	0.466203	0.015	0.0066	0.0230426	0.19543	0.0326833	2.238295e-09	0.076754	0.0361289	0.0336328	0.0336328	0.376127	20	0.311286798331194	1.08	1.006 - 1.159	GNAS	0.000633959055070479	0.996921175496017
cg02274728	20	NA	57414407	rs6070619	20	57383157	T	C	0.104374	0.0089	0.0126	0.479971	-0.381789	0.0470435	4.83107e-16	-0.0233113	0.0331273	0.481627	0.073234	0.00465923	20	0.828704553456695	0.977	0.916 - 1.042	GNAS	NA	NA
cg03264550	20	NA	57465448	rs234630	20	57483655	C	T	0.304175	-0.0043	0.0076	0.571537	0.211157	0.0350889	1.768273e-09	-0.020364	0.0361509	0.573227	0.573227	0.0244759	15	0.873835829505904	0.98	0.913 - 1.052	GNAS	NA	NA
cg03837903	20	NA	57464000	rs234630	20	57483655	C	T	0.304175	-0.0043	0.0076	0.571537	-0.321503	0.0350287	4.380394e-20	0.0133747	0.0236838	0.572266	0.319639	0.0135807	17	0.873205144308083	1.013	0.967 - 1.062	GNAS	NA	NA
cg04132853	20	NA	57414039	rs11086658	20	57406974	C	G	0.130219	0.0263	0.0116	0.0233755	-0.365781	0.0432591	2.776911e-17	-0.0719009	0.0328332	0.0285326	0.0154008	0.000677696	20	0.288963564138304	0.931	0.873 - 0.992	GNAS	NA	NA
cg04257105	20	NA	57427713	rs6092701	20	57436040	A	C	0.32008	-0.0036	0.009	0.689156	-0.191761	0.035056	4.496693e-08	0.0187733	0.0470586	0.689941	0.689941	0.0202137	13	0.917071142379035	1.019	0.929 - 1.117	GNAS	NA	NA
cg06065549	20	NA	57427443	rs3761263	20	57414280	G	T	0.380716	-0.0255	0.0069	0.000219323	-0.183042	0.033404	4.261813e-08	0.139312	0.0454683	0.00218441	0.00218441	0.544128	17	0.0666054100487964	1.149	1.051 - 1.257	GNAS	0.00272380114009846	0.991564355296862
cg07105596	20	NA	57427472	rs6092701	20	57436040	A	C	0.32008	-0.0036	0.009	0.689156	-0.222656	0.0350988	2.243127e-10	0.0161684	0.0405014	0.68974	0.68974	0.015068	11	0.917071142379035	1.016	0.939 - 1.1	GNAS	NA	NA
cg07964163	20	NA	57413417	rs6064714	20	57414140	G	A	0.130219	0.0256	0.0116	0.0273213	0.621519	0.0431027	3.902839e-47	0.0411894	0.0188813	0.0291469	0.0277288	0.0111408	20	0.292248094544288	1.042	1.004 - 1.081	GNAS	9.99024232009626e-08	0.450349271416938
cg09437522	20	NA	57431202	rs8125112	20	57431165	C	T	0.138171	0.0129	0.0111	0.24517	0.539098	0.0414054	9.418175e-39	0.0239288	0.0206718	0.247044	0.0259016	0.0271418	20	0.669947534299685	1.024	0.984 - 1.067	GNAS	NA	NA
cg10797197	20	NA	57444000	rs6026567	20	57444915	G	A	0.405567	0.017	0.0064	0.0079015	-0.423885	0.03231	2.552634e-39	-0.0401052	0.0154048	0.00922977	0.0293357	0.0861811	20	0.161979511782104	0.961	0.932 - 0.99	GNAS	1.88458812944692e-07	0.999997980509754
cg11480267	20	NA	57463503	rs234630	20	57483655	C	T	0.304175	-0.0043	0.0076	0.571537	-0.305545	0.035464	6.95535e-18	0.0140732	0.0249272	0.572364	0.322254	0.0117488	19	0.873205144308083	1.014	0.966 - 1.065	GNAS	NA	NA
cg14104369	20	NA	57465535	rs234623	20	57488964	G	A	0.494036	0.0177	0.0063	0.00496148	-0.267241	0.0316108	2.812047e-17	-0.0662322	0.0248419	0.00767248	0.00767248	0.010619	13	0.145811325358881	0.936	0.891 - 0.983	GNAS	3.03433281606814e-07	0.705762235393448
cg17696847	20	NA	57414217	rs73129530	20	57405100	A	G	0.112326	0.0276	0.0121	0.0225489	-0.540857	0.0449229	2.197794e-33	-0.0510301	0.0227698	0.025018	0.0121098	0.000770733	20	0.271094791387283	0.95	0.909 - 0.994	GNAS	NA	NA
cg20019489	20	NA	57414351	rs73129530	20	57405100	A	G	0.112326	0.0276	0.0121	0.0225489	-0.484837	0.0455123	1.690757e-26	-0.0569264	0.0255226	0.0257186	0.021826	0.000996901	20	0.274119001978622	0.945	0.899 - 0.993	GNAS	NA	NA
cg20213508	20	NA	57463325	rs6070595	20	57352370	T	C	0.136183	0.0132	0.0108	0.221624	-0.254566	0.0430183	3.266447e-09	-0.051853	0.0433206	0.231323	0.231323	0.226692	13	0.657459593803995	0.949	0.872 - 1.034	GNAS	NA	NA
cg23159236	20	NA	57464002	rs234629	20	57483948	G	A	0.471173	0.0189	0.0063	0.0026998	0.206063	0.0322689	1.704933e-10	0.0917196	0.0337789	0.0066218	0.0066218	0.00569649	15	0.132960844102399	1.096	1.026 - 1.171	GNAS	NA	NA
cg25090051	20	NA	57414059	rs73129530	20	57405100	A	G	0.112326	0.0276	0.0121	0.0225489	-0.514272	0.0457305	2.431354e-29	-0.0536681	0.0240075	0.0253865	0.0238571	0.00132385	20	0.27253164965067	0.948	0.904 - 0.993	GNAS	NA	NA
cg17176676	22	NA	23441402	rs184399679	22	23441448	A	G	0.00994036	-0.0377	0.0541	0.485892	-3.86023	0.155138	1.146521e-136	0.00976625	0.0140202	0.486063	0.12734	0.0946844	8	0.830332183494933	1.01	0.982 - 1.038	GNAZ	NA	NA
cg01900555	12	NA	6948846	rs1129646	12	6946247	T	G	0.346918	0.0089	0.0069	0.197101	-0.209615	0.0351666	2.512818e-09	-0.0424589	0.0336794	0.207426	0.207426	0.974301	8	0.635055269214437	0.958	0.897 - 1.024	GNB3	NA	NA
cg10389148	15	NA	40110963	rs118051307	15	40149221	C	G	0.0377734	-0.0179	0.0264	0.497752	-0.782451	0.0847563	2.661832e-20	0.0228768	0.033831	0.498908	0.498908	0.941317	4	0.837200065167574	1.023	0.957 - 1.093	GPR176	NA	NA
cg13074682	15	NA	40113167	rs275718	15	40113516	G	A	0.374751	0.0023	0.0065	0.723454	0.242899	0.0335345	4.380386e-13	0.00946896	0.026792	0.72377	0.72377	0.0757792	20	0.928207640252656	1.01	0.958 - 1.064	GPR176	NA	NA
cg17095652	15	NA	40161645	rs4924398	15	40175964	G	A	0.33996	0.0062	0.0084	0.460457	0.41191	0.0336736	2.085872e-34	0.0150518	0.0204299	0.461271	0.461271	0.00963247	20	0.818804153747112	1.015	0.975 - 1.057	GPR176	NA	NA
cg21105928	15	NA	40143956	rs72727083	15	40049126	A	T	0.0815109	0.0031	0.016	0.846372	0.411719	0.0575812	8.663189e-13	0.00752941	0.0388757	0.846427	0.846427	0.141635	20	0.961620698031563	1.008	0.934 - 1.087	GPR176	NA	NA
cg25939647	15	NA	40173065	rs62002495	15	40158131	A	G	0.332008	0.0024	0.0085	0.777673	0.251302	0.0340056	1.468121e-13	0.00955026	0.0338485	0.777831	0.777831	0.0358496	20	0.943276316834625	1.01	0.945 - 1.079	GPR176	NA	NA
cg01622416	21	NA	31310508	rs468652	21	31242894	A	G	0.196819	6e-04	0.007	0.931693	0.260436	0.039418	3.920699e-11	0.00230383	0.0268802	0.931699	0.931699	0.846193	14	0.984635916868679	1.002	0.951 - 1.057	GRIK1	NA	NA
cg07028661	21	NA	31312905	rs2832507	21	31328670	C	T	0.247515	0.004	0.0075	0.593803	-0.209749	0.0380851	3.642437e-08	-0.0190704	0.0359243	0.595523	0.595523	0.291563	20	0.883687803668854	0.981	0.914 - 1.053	GRIK1	NA	NA
cg08379637	21	NA	31311387	rs7280161	21	31300049	C	T	0.287276	0.0059	0.0073	0.418964	-0.189768	0.0342345	2.970156e-08	-0.0310906	0.0388747	0.423848	0.423848	0.160818	20	0.798043408877473	0.969	0.898 - 1.046	GRIK1	NA	NA
cg24868359	21	NA	31312535	rs460091	21	31295017	C	T	0.156064	-0.0068	0.0081	0.401185	0.291443	0.0432389	1.580498e-11	-0.0233321	0.0280074	0.404806	0.404806	0.614718	20	0.787475691463541	0.977	0.925 - 1.032	GRIK1	NA	NA
cg16135716	12	NA	14133887	rs3751260	12	12588348	T	C	0.0328032	-0.0041	0.0092	0.655848	0.685648	0.119694	1.014053e-08	-0.00597975	0.0134585	0.656819	0.656819	NA	NA	0.90666649126914	0.994	0.968 - 1.021	GRIN2B	NA	NA
cg23982812	12	NA	14004950	rs2417306	12	14001534	C	G	0.342942	-0.0017	0.0064	0.790528	0.428171	0.0330668	2.390934e-38	-0.00397038	0.0149505	0.790571	0.951056	0.0101493	20	0.947344134450452	0.996	0.967 - 1.026	GRIN2B	NA	NA
cg03478199	6	NA	146348913	rs991507	6	146023609	G	A	0.410537	0.0212	0.0115	0.0652592	0.186792	0.0329338	1.413558e-08	0.113495	0.0647363	0.0795684	0.0795684	0.219447	11	0.450121396577947	1.12	0.987 - 1.272	GRM1	NA	NA
cg00056257	3	NA	6901652	rs342041	3	6891105	G	A	0.282306	-0.0098	0.0078	0.208967	-0.56644	0.0335772	7.510544e-64	0.017301	0.0138084	0.210228	0.182466	0.190777	15	0.638839936281179	1.017	0.99 - 1.045	GRM7	NA	NA
cg03490157	3	NA	6906061	rs455327	3	6918584	T	C	0.343936	0.0016	0.0075	0.831067	-0.258835	0.0345774	7.117467e-14	-0.00618154	0.0289877	0.831134	0.330063	0.163623	13	0.957606380806628	0.994	0.939 - 1.052	GRM7	NA	NA
cg15077975	3	NA	6781230	rs3912463	3	6785323	C	T	0.0337972	-0.0097	0.0121	0.422754	0.947941	0.0780891	6.544888e-34	-0.0102327	0.0127923	0.423763	0.205926	0.860308	20	0.798043408877473	0.99	0.965 - 1.015	GRM7	NA	NA
cg19930620	3	NA	7340148	rs10510356	3	7350877	G	C	0.382704	-0.013	0.0064	0.0422296	-0.308055	0.0317877	3.292639e-22	0.0422003	0.021227	0.0468063	0.0468063	0.167734	20	0.359675158976881	1.043	1.001 - 1.087	GRM7	0.0949378095345865	0.583990801525528
cg21032008	3	NA	7724717	rs4425239	3	7331390	C	T	0.365805	-0.0113	0.0064	0.0774588	0.256789	0.0331526	9.506937e-15	-0.044005	0.0255625	0.0851661	0.0851661	0.287762	20	0.460624537766878	0.957	0.91 - 1.006	GRM7	NA	NA
cg23055496	3	NA	6906371	rs465152	3	6919079	G	A	0.451292	0.0064	0.007	0.360567	-0.211928	0.0330904	1.508432e-10	-0.0301989	0.0333649	0.365407	0.365407	0.87755	14	0.76385602132025	0.97	0.909 - 1.036	GRM7	NA	NA
cg23475045	3	NA	7248510	rs6768750	3	7240675	A	G	0.300199	-0.0082	0.0067	0.220997	-0.190009	0.0347438	4.529235e-08	0.0431559	0.0361337	0.232346	0.232346	0.607416	15	0.658116355593159	1.044	0.973 - 1.121	GRM7	NA	NA
cg19611392	18	NA	56888922	rs72956194	18	56898993	A	G	0.028827	-0.0063	0.0236	0.789508	0.570267	0.0991814	8.937963e-09	-0.0110475	0.0414287	0.789729	0.789729	0.747711	4	0.947344134450452	0.989	0.912 - 1.073	GRP	NA	NA
cg23518678	18	NA	56889748	rs11872122	18	56893257	C	A	0.0298211	-0.0014	0.0235	0.952495	-1.99091	0.0895598	1.761584e-109	0.000703194	0.0118037	0.952495	0.133212	0.00305223	15	0.989228322485174	1.001	0.978 - 1.024	GRP	NA	NA
cg13584244	9	NA	124030048	rs3761856	9	124060304	T	C	0.412525	0.007	0.0063	0.26652	0.217185	0.0324723	2.257581e-11	0.0322306	0.0294051	0.27304	0.27304	0.583802	20	0.692238921824721	1.033	0.975 - 1.094	GSN	NA	NA
cg14136781	9	NA	124087974	rs398720	9	124095271	A	C	0.209742	-0.0065	0.0081	0.422282	-0.424672	0.0381805	9.725968e-29	0.0153059	0.0191231	0.423486	0.423486	0.156441	20	0.798043408877473	1.015	0.978 - 1.054	GSN	NA	NA
cg14417974	9	NA	124058376	rs10818525	9	124052277	G	A	0.467197	0.0083	0.0066	0.208545	-0.208213	0.0326074	1.708889e-10	-0.039863	0.0323072	0.21725	0.21725	0.113823	20	0.645254567531603	0.961	0.902 - 1.024	GSN	NA	NA
cg14478589	9	NA	124086862	rs77492689	9	124130322	T	C	0.166998	0.0274	0.0116	0.0181733	0.284359	0.0436325	7.166412e-11	0.0963572	0.0433903	0.0263707	0.0263707	0.278051	20	0.277534677341118	1.101	1.011 - 1.199	GSN	0.513623072206611	0.706075051835563
cg08069247	10	NA	115312600	rs3781382	10	115319586	G	A	0.119284	-0.0231	0.0074	0.00179858	0.696626	0.0480908	1.493532e-47	-0.0331598	0.0108665	0.00227648	0.048685	0.358536	20	0.068214494581202	0.967	0.947 - 0.988	HABP2	9.79787446678619e-39	0.87300951791375
cg14962007	10	NA	115144782	rs541432	10	115152548	G	A	0.286282	-0.015	0.0067	0.0251685	-0.325265	0.03589	1.271005e-19	0.0461162	0.0212178	0.0297449	0.0297449	0.324953	20	0.295526000519398	1.047	1.005 - 1.092	HABP2	1.9725582808208e-14	0.871938457796345
cg18833140	10	NA	115312553	rs3781387	10	115317652	G	A	0.119284	-0.0232	0.0074	0.00171775	0.357372	0.0497401	6.730959e-13	-0.0649183	0.0225922	0.00405975	0.0478563	0.0827835	20	0.099119560453243	0.937	0.897 - 0.98	HABP2	5.52775018120608e-08	0.870063830714279
cg01188578	2	NA	26464058	rs12185726	2	26464059	G	A	0.289264	-0.015	0.0087	0.084683	1.4306	0.0170402	0	-0.0104851	0.00608265	0.0847486	0.111593	0.100488	20	0.459769188259461	0.99	0.978 - 1.001	HADHA	NA	NA
cg08067268	2	NA	26466485	rs2033317	2	26477650	A	G	0.208748	-0.0124	0.0084	0.139893	0.728276	0.0391144	2.249552e-77	-0.0170265	0.0115703	0.141136	0.0548522	0.298667	20	0.554730688805031	0.983	0.961 - 1.006	HADHA	NA	NA
cg01704105	16	NA	225666	rs2858011	16	247938	C	T	0.355865	-0.0006	0.0064	0.925308	0.488938	0.0326508	1.073392e-50	-0.00122715	0.0130899	0.925309	0.306659	0.58957	20	0.983167508371592	0.999	0.973 - 1.025	HBA1	NA	NA
cg04938149	16	NA	221811	rs2974777	16	249955	T	C	0.227634	-0.0088	0.0104	0.397467	0.234797	0.0381394	7.446511e-10	-0.0374791	0.0447099	0.401877	0.401877	0.0701863	20	0.786240123463232	0.963	0.882 - 1.051	HBA2	NA	NA
cg02853948	6	NA	55105271	rs9382472	6	55108731	C	T	0.2833	-0.0171	0.0079	0.0304216	0.600579	0.034964	3.945204e-66	-0.0284725	0.013258	0.0317477	0.0048837	0.00189144	20	0.303704998071429	0.972	0.947 - 0.998	HCRTR2	NA	NA
cg20861489	6	NA	55105265	rs9382472	6	55108731	C	T	0.2833	-0.0171	0.0079	0.0304216	0.535886	0.0353542	6.747891e-52	-0.0319098	0.0148915	0.0321277	0.0134859	0.00556471	20	0.305091719671799	0.969	0.941 - 0.997	HCRTR2	NA	NA
cg27596495	6	NA	55039295	rs960834	6	54823431	T	C	0.353877	-0.0198	0.0075	0.0082906	0.229145	0.0340502	1.70099e-11	-0.086408	0.0351588	0.0139848	0.0139848	0.24488	20	0.204450918534684	0.917	0.856 - 0.983	HCRTR2	0.371126615890591	0.123069340142327
cg24468890	1	NA	32757294	rs1042546	1	32751510	G	A	0.0894632	0.0133	0.0163	0.414528	-0.592079	0.0557298	2.302437e-26	-0.0224632	0.0276112	0.4159	0.4159	0.325362	17	0.794195616229321	0.978	0.926 - 1.032	HDAC1	NA	NA
cg14558566	5	NA	141016453	rs72792345	5	141023308	A	G	0.0308151	0.0067	0.0167	0.688275	1.71729	0.0935804	3.242771e-75	0.00390149	0.00972695	0.688345	0.318468	0.211156	20	0.916620356012388	1.004	0.985 - 1.023	HDAC3	NA	NA
cg26849931	5	NA	141014062	rs1421896	5	141016288	T	G	0.417495	-0.0044	0.0064	0.491768	-0.211253	0.0332085	1.999189e-10	0.0208281	0.0304719	0.494278	0.494278	0.0609031	20	0.834924990160744	1.021	0.962 - 1.084	HDAC3	NA	NA
cg10068437	7	NA	18126994	rs34726694	7	18111334	T	C	0.333002	-0.0021	0.0068	0.757456	-0.197066	0.0330921	2.599589e-09	0.0106563	0.0345526	0.757771	0.757771	0.977331	12	0.937825328558226	1.011	0.945 - 1.082	HDAC9	NA	NA
cg13420273	7	NA	18810212	rs12540224	7	18830489	C	T	0.472167	0.0161	0.0067	0.0162619	0.596982	0.0310905	3.600487e-82	0.026969	0.0113107	0.0171076	0.0171076	0.668553	20	0.228004455452865	1.027	1.005 - 1.05	HDAC9	0.0518417540909091	0.99991766311113
cg16925459	7	NA	18548581	rs17432462	7	18548613	C	T	0.374751	0.0017	0.0074	0.818302	-0.282697	0.0340921	1.112109e-16	-0.0060135	0.0261865	0.81837	0.81837	0.133301	20	0.955257806624743	0.994	0.944 - 1.046	HDAC9	NA	NA
cg23385718	7	NA	18127029	rs34726694	7	18111334	T	C	0.333002	-0.0021	0.0068	0.757456	-0.190967	0.0328178	5.919831e-09	0.0109967	0.0356583	0.757786	0.757786	0.979982	13	0.937825328558226	1.011	0.943 - 1.084	HDAC9	NA	NA
cg27396284	7	NA	18591072	rs116953014	7	17910354	G	A	0.00695825	0.0249	0.0382	0.514509	-1.24684	0.178562	2.897045e-12	-0.0199706	0.0307708	0.516331	0.368878	NA	NA	0.844754672595566	0.98	0.923 - 1.041	HDAC9	NA	NA
cg00542261	10	NA	71121415	rs141792676	10	71083734	C	T	0.0119284	0.0356	0.0389	0.360104	-1.53752	0.196708	5.442501e-15	-0.0231542	0.0254733	0.363372	0.363372	0.467968	3	0.762792941956288	0.977	0.93 - 1.027	HK1	NA	NA
cg09273059	10	NA	71077221	rs2305199	10	71124843	T	C	0.32505	0.0115	0.0066	0.0814342	-0.576583	0.0336173	6.140582e-66	-0.0199451	0.0115057	0.0830065	0.00305345	0.0603103	20	0.456906447862344	0.98	0.958 - 1.003	HK1	NA	NA
cg15358372	10	NA	71108752	rs149310859	10	71111092	T	C	0.130219	-0.0044	0.0088	0.617075	0.421628	0.0507926	1.032658e-16	-0.0104357	0.0209093	0.617712	0.617712	0.464628	19	0.891064448138584	0.99	0.95 - 1.031	HK1	NA	NA
cg22679940	10	NA	71097650	rs79717056	10	71097591	G	C	0.0347913	-0.0114	0.02	0.568678	0.667027	0.0721757	2.425729e-20	-0.0170908	0.0300408	0.569411	0.150096	0.265377	20	0.871760343928653	0.983	0.927 - 1.043	HK1	NA	NA
cg23177739	10	NA	71087364	rs7067730	10	71115488	T	C	0.319085	0.0127	0.0066	0.0543242	-0.471844	0.0339163	5.354843e-44	-0.0269157	0.0141208	0.0566378	0.00178807	0.191438	20	0.39129190276406	0.973	0.947 - 1.001	HK1	NA	NA
cg24699895	10	NA	71094286	rs2305199	10	71124843	T	C	0.32505	0.0115	0.0066	0.0814342	-0.436455	0.0342941	4.195099e-37	-0.0263486	0.0152629	0.0842898	0.00243899	0.0850195	20	0.458850429968637	0.974	0.945 - 1.004	HK1	NA	NA
cg27074971	10	NA	71072149	rs79753049	10	71079673	C	A	0.00994036	0.0112	0.0239	0.639342	2.29096	0.169037	7.601861e-42	0.00488878	0.0104385	0.639542	0.639542	0.959301	4	0.899562000945378	1.005	0.985 - 1.026	HK1	NA	NA
cg02831290	2	NA	74981833	rs624572	2	75032435	C	T	0.428429	0.003	0.0065	0.644412	-0.2182	0.0323293	1.485564e-11	-0.0137488	0.0298587	0.645184	0.645184	0.913926	10	0.902112261047829	0.986	0.93 - 1.046	HK2	NA	NA
cg05595692	2	NA	75059313	rs640944	2	75046839	T	G	0.265408	0.0013	0.0071	0.854721	0.242873	0.0376803	1.151363e-10	0.0053526	0.0292452	0.854779	0.854779	0.648106	6	0.964094984657594	1.005	0.949 - 1.065	HK2	NA	NA
cg08308032	2	NA	75005912	rs2047631	2	75005702	A	T	0.367793	0.0038	0.0065	0.558806	-0.613957	0.0322081	5.204597e-81	-0.00618936	0.010592	0.558991	0.712166	0.911737	20	0.866395327986771	0.994	0.973 - 1.015	HK2	NA	NA
cg08729839	2	NA	75059030	rs678350	2	75062870	G	A	0.264414	0.002	0.007	0.775097	0.241685	0.0363948	3.123536e-11	0.00827525	0.0289902	0.775299	0.775299	0.865447	9	0.94217740627755	1.008	0.953 - 1.067	HK2	NA	NA
cg10597191	2	NA	75070244	rs3771791	2	75070216	A	G	0.280318	0.0136	0.0075	0.0697804	-0.507762	0.0356546	5.090209e-46	-0.0267842	0.01489	0.0720488	0.454217	0.866681	15	0.430464763647374	0.974	0.946 - 1.002	HK2	NA	NA
cg11672772	2	NA	75078286	rs3771783	2	75082895	A	G	0.167992	0.0042	0.0075	0.575479	-0.796129	0.0397499	3.112793e-89	-0.00527553	0.00942426	0.575629	0.849312	0.965378	17	0.874721195359997	0.995	0.977 - 1.013	HK2	NA	NA
cg12077754	2	NA	75089669	rs11694331	2	75082216	C	T	0.200795	0.0027	0.0068	0.691324	-0.613436	0.0381536	3.634595e-58	-0.00440144	0.0110885	0.691413	0.959301	0.979741	18	0.917649947182252	0.996	0.974 - 1.017	HK2	NA	NA
cg13000080	2	NA	75043142	rs4241262	2	75044857	A	G	0.473161	0.0018	0.0065	0.781839	-0.963006	0.0265372	2.421204e-288	-0.00186915	0.0067499	0.781845	0.406315	0.986837	18	0.944120699929165	0.998	0.985 - 1.011	HK2	NA	NA
cg15294778	2	NA	75058623	rs581720	2	75039614	C	A	0.281312	0.0047	0.007	0.501947	0.370529	0.0364894	3.166897e-24	0.0126846	0.0189332	0.50288	0.50288	0.823403	14	0.839257622893946	1.013	0.976 - 1.051	HK2	NA	NA
cg22276800	2	NA	75059013	rs618832	2	75046849	G	A	0.468191	0.0026	0.0065	0.689156	1.32894	0.0139632	0	0.00195645	0.00489116	0.689159	0.710571	0.99162	19	0.917071142379035	1.002	0.992 - 1.012	HK2	NA	NA
cg23157190	2	NA	75060880	rs13017332	2	75047384	T	C	0.192843	0.0034	0.0094	0.717575	-0.275472	0.0393187	2.45007e-12	-0.0123425	0.0341687	0.717934	0.809243	0.552104	9	0.926274261727783	0.988	0.924 - 1.056	HK2	NA	NA
cg02654940	6	NA	34206400	rs61175078	6	34223443	A	G	0.129225	0.0133	0.0125	0.287329	-0.448711	0.047915	7.624169e-21	-0.0296404	0.0280368	0.290421	0.488384	0.00132136	20	0.70822660988168	0.971	0.919 - 1.026	HMGA1	NA	NA
cg08335767	6	NA	34206495	rs181452300	6	34225355	T	C	0.128231	0.0116	0.0167	0.487299	-0.377597	0.0488453	1.071452e-14	-0.0307206	0.0444052	0.489048	0.489048	0.00435117	20	0.831871908135673	0.97	0.889 - 1.058	HMGA1	NA	NA
cg11064935	6	NA	34164525	rs113232315	6	35279294	T	A	0.00994036	-0.0111	0.0274	0.685397	0.885882	0.15986	2.997149e-08	-0.0125299	0.0310122	0.68619	0.68619	0.899417	10	0.91565553709372	0.988	0.929 - 1.049	HMGA1	NA	NA
cg14807793	6	NA	34164564	rs1759627	6	34197105	C	T	0.16004	-0.0399	0.0088	5.785211e-06	-0.546362	0.0446387	1.908103e-34	0.0730285	0.0171761	2.121174e-05	0.000912707	3.100753e-06	20	0.00231452431920838	1.076	1.04 - 1.113	HMGA1	NA	NA
cg20294304	6	NA	34203153	rs4713781	6	34400318	A	G	0.0427435	-0.0413	0.0083	6.494396e-07	0.470571	0.0794166	3.116413e-09	-0.0877658	0.0230325	0.000138679	0.000138679	0.00529481	20	0.00952262	0.916	0.876 - 0.958	HMGA1	NA	NA
cg22797644	6	NA	34206491	rs56097866	6	34238004	T	C	0.162028	0.0091	0.0099	0.357995	-0.315396	0.0445057	1.374139e-12	-0.0288526	0.0316521	0.362003	0.362003	0.00106794	20	0.761653190666457	0.972	0.913 - 1.034	HMGA1	NA	NA
cg25207224	6	NA	34211189	rs55692303	6	34202879	A	C	0.0298211	0.0584	0.0218	0.00738647	0.532635	0.0759898	2.395165e-12	0.109644	0.043816	0.0123367	0.0123367	4.660312e-07	19	0.191355594970218	1.116	1.024 - 1.216	HMGA1	NA	NA
cg11458974	22	NA	35776686	rs2269533	22	35786182	G	A	0.44334	0.0107	0.0063	0.0894299	0.332943	0.031086	9.097676e-27	0.0321376	0.0191586	0.093454	0.195952	0.897037	20	0.475327398019748	1.033	0.995 - 1.072	HMOX1	NA	NA
cg08407434	20	NA	43001691	rs36112520	20	43003122	A	G	0.124254	0.0494	0.0077	1.402837e-10	-0.454742	0.0591735	1.531227e-14	-0.108633	0.0220576	8.437748e-07	8.437748e-07	0.0166139	19	0.000183071787046296	0.897	0.859 - 0.937	HNF4A	0.982837557507654	0.628731515463243
cg12363404	20	NA	43001703	rs36112520	20	43003122	A	G	0.124254	0.0494	0.0077	1.402837e-10	-0.422759	0.0588752	6.940934e-13	-0.116851	0.0244245	1.716789e-06	1.716789e-06	0.00868136	12	0.000325352514657258	0.89	0.848 - 0.933	HNF4A	NA	NA
cg02583484	12	NA	54677008	rs35979828	12	54685880	T	C	0.0854871	0.0159	0.0197	0.419605	-0.35197	0.0639687	3.750466e-08	-0.0451743	0.0565697	0.424545	0.424545	0.55326	5	0.798086887745688	0.956	0.856 - 1.068	HNRNPA1	NA	NA
cg02315870	7	NA	26236721	rs183823264	7	26216754	G	C	0.0437376	-0.011	0.0252	0.662468	-0.553737	0.0875554	2.541898e-10	0.019865	0.0456172	0.66322	0.66322	0.649588	11	0.908997341994824	1.02	0.933 - 1.115	HNRNPA2B1	NA	NA
cg22140756	2	NA	177895827	rs34480822	2	177907230	T	C	0.0675944	8e-04	0.0189	0.966237	-2.46576	0.0396067	0	-0.000324443	0.00766498	0.966237	0.72798	0.393555	20	0.991646857117831	1	0.985 - 1.015	HNRNPA3	NA	NA
cg00326958	10	NA	43892075	rs7070769	10	43895101	A	G	0.414513	-0.0015	0.0068	0.825413	-0.219249	0.032759	2.189601e-11	0.00684153	0.0310318	0.825506	0.825506	0.213923	20	0.95651212275874	1.007	0.947 - 1.07	HNRNPF	NA	NA
cg05101083	10	NA	43904940	rs7092125	10	43887423	A	G	0.15507	7e-04	0.0111	0.949716	-0.472456	0.0448052	5.375993e-26	-0.00148162	0.0234946	0.949717	0.949717	0.148527	20	0.989162406475259	0.999	0.954 - 1.046	HNRNPF	NA	NA
cg14034325	10	NA	43891459	rs2243492	10	43849358	T	C	0.114314	0.0071	0.0078	0.362687	-0.299619	0.0547771	4.505575e-08	-0.0236967	0.026391	0.369235	0.369235	0.243716	11	0.766502234629695	0.977	0.927 - 1.028	HNRNPF	NA	NA
cg15321211	10	NA	43905515	rs7087184	10	43828231	T	C	0.189861	0.0081	0.0078	0.299055	-0.252651	0.0411176	8.016251e-10	-0.03206	0.0313104	0.305863	0.216349	0.38824	20	0.72160236637226	0.968	0.911 - 1.03	HNRNPF	NA	NA
cg26607228	10	NA	43889109	rs80293554	10	43889161	T	C	0.0407555	-0.0137	0.019	0.470877	0.603801	0.0931451	9.029391e-11	-0.0226896	0.0316614	0.473601	0.473601	0.447461	12	0.824574336540605	0.978	0.919 - 1.04	HNRNPF	NA	NA
cg02767634	5	NA	179036637	rs74814444	5	178998059	A	G	0.166998	0.0127	0.0099	0.199552	-0.722877	0.0458992	6.953234e-56	-0.0175687	0.0137406	0.20104	0.61505	0.792671	20	0.627676911928317	0.983	0.956 - 1.009	HNRNPH1	NA	NA
cg11517094	5	NA	179051568	rs34436769	5	179037556	C	T	0.0974155	-0.0033	0.0116	0.77604	-0.33294	0.0554389	1.907054e-09	0.0099117	0.0348802	0.776285	0.424083	0.916555	17	0.94272798719708	1.01	0.943 - 1.081	HNRNPH1	NA	NA
cg11715789	5	NA	179036461	rs10479544	5	179009704	T	C	0.375746	-0.0024	0.0072	0.738883	0.182607	0.0333045	4.182692e-08	-0.0131429	0.0395016	0.739346	0.739346	0.718838	20	0.932180978558265	0.987	0.913 - 1.066	HNRNPH1	NA	NA
cg13016797	5	NA	179038561	rs4131080	5	179044292	A	G	0.298211	-0.0046	0.0068	0.498742	-1.03024	0.0284035	4.564206e-288	0.004465	0.00660158	0.498817	0.781843	0.61043	20	0.837168791760662	1.004	0.992 - 1.018	HNRNPH1	NA	NA
cg19723775	5	NA	179050963	rs4131080	5	179044292	A	G	0.298211	-0.0046	0.0068	0.498742	0.229612	0.0342723	2.089377e-11	-0.0200338	0.0297657	0.500916	0.500916	0.904964	20	0.838244336737427	0.98	0.925 - 1.039	HNRNPH1	NA	NA
cg24585418	5	NA	179059426	rs17355294	5	179036433	A	G	0.428429	8e-04	0.0071	0.910287	0.622618	0.03044	5.53856e-93	0.0012849	0.0114036	0.910289	0.840886	0.634324	20	0.979650131630243	1.001	0.979 - 1.024	HNRNPH1	NA	NA
cg26012092	5	NA	179040212	rs57785769	5	179031037	G	A	0.167992	0.0146	0.0097	0.132284	0.262788	0.0473845	2.925291e-08	0.0555582	0.0382472	0.146333	0.146333	0.862753	12	0.56173164037351	1.057	0.981 - 1.139	HNRNPH1	NA	NA
cg26135573	5	NA	179059668	rs6601058	5	179032187	A	G	0.258449	0.0077	0.01	0.4413	-0.667801	0.0359963	7.868435e-77	-0.0115304	0.0149874	0.441693	0.811194	0.581941	20	0.808543943069742	0.989	0.96 - 1.018	HNRNPH1	NA	NA
cg26338703	5	NA	179056596	rs4700817	5	179040521	A	G	0.105368	-0.0082	0.0104	0.430427	-0.574399	0.0520904	2.832406e-28	0.0142758	0.0181521	0.431602	0.431602	0.722505	20	0.802446785198556	1.014	0.979 - 1.051	HNRNPH1	NA	NA
cg26889552	5	NA	179032532	rs56198018	5	179002092	A	G	0.375746	-0.0106	0.0085	0.212376	-0.573564	0.0319565	4.952014e-72	0.0184809	0.0148553	0.213478	0.424542	0.0331134	20	0.642364036629213	1.019	0.989 - 1.049	HNRNPH1	NA	NA
cg09139227	10	NA	70091650	rs2295972	10	70092052	C	G	0.0308151	-0.0108	0.0115	0.347664	-1.16634	0.106105	4.159559e-28	0.00925974	0.00989583	0.349417	0.349417	0.0229916	20	0.753055870743141	1.009	0.99 - 1.029	HNRNPH3	NA	NA
cg00747152	19	NA	39339713	rs4328569	19	39310826	T	C	0.409543	0.0145	0.0065	0.0256964	-0.269781	0.0325964	1.269418e-16	-0.0537473	0.0249534	0.0312478	0.0312478	0.345422	20	0.301726593509838	0.948	0.902 - 0.995	HNRNPL	0.11892724977716	0.367901182882704
cg16464322	19	NA	39343574	rs2113123	19	39312231	T	C	0.270378	0.0174	0.0066	0.00837999	-0.367804	0.0355008	3.752052e-25	-0.0473078	0.0185162	0.0106205	0.0406568	0.410495	20	0.175412185286344	0.954	0.92 - 0.989	HNRNPL	0.310249825347559	0.444163180537275
cg25383505	19	NA	39343506	rs7248208	19	39318006	C	T	0.408549	0.0137	0.0065	0.0350576	-0.288712	0.0328302	1.441872e-18	-0.0474521	0.0231513	0.040399	0.040399	0.123628	20	0.338663398452732	0.954	0.911 - 0.998	HNRNPL	0.108824904553417	0.142295221759465
cg06143971	11	NA	533036	rs72851191	11	503993	A	G	0.0944334	0.0141	0.0125	0.25932	-0.697665	0.0624229	5.318638e-29	-0.0202103	0.0180079	0.261736	0.485838	0.46528	20	0.683165369395711	0.98	0.946 - 1.015	HRAS	NA	NA
cg08141873	11	NA	534632	rs12785860	11	531224	G	A	0.313121	-0.0058	0.0092	0.52841	0.432615	0.0340514	5.565355e-37	-0.0134068	0.0212922	0.528917	0.0074989	0.462884	20	0.851285372212016	0.987	0.946 - 1.029	HRAS	NA	NA
cg12989344	11	NA	534232	rs12628	11	534242	G	A	0.312127	-0.0027	0.0073	0.711485	0.322477	0.0350073	3.210133e-20	-0.0083727	0.0226555	0.711707	0.766876	0.381177	20	0.92440959421213	0.992	0.949 - 1.037	HRAS	NA	NA
cg18814314	8	NA	145518788	rs4977203	8	145513753	C	T	0.494036	-0.0176	0.0063	0.00521167	0.92356	0.0262799	1.478122e-270	-0.0190567	0.00684295	0.00535499	0.00852319	0.0472269	20	0.117985804054054	0.981	0.968 - 0.994	HSF1	0.44256775535794	0.995533124815592
cg02017208	14	NA	102547744	rs4947	14	102550803	G	A	0.159046	0.0077	0.0079	0.329717	-0.562495	0.0442413	4.929098e-37	-0.013689	0.0140858	0.331134	0.723367	0.00223667	20	0.741869175171491	0.986	0.96 - 1.014	HSP90AA1	NA	NA
cg18412984	14	NA	102604722	rs113724813	14	102944784	C	G	0.0626243	0.0091	0.0177	0.607165	-0.371731	0.0673741	3.440232e-08	-0.0244801	0.0478213	0.608716	0.608716	0.707867	20	0.888236429289784	0.976	0.889 - 1.072	HSP90AA1	NA	NA
cg21186263	14	NA	102517094	rs78969006	14	102523368	T	C	0.0457256	-0.0097	0.0244	0.690969	-1.02629	0.0942236	1.256905e-27	0.00945149	0.0237907	0.691164	0.588957	0.37518	18	0.917649947182252	1.009	0.964 - 1.058	HSP90AA1	NA	NA
cg00651216	6	NA	44213720	rs504697	6	44220076	T	C	0.277336	-0.0082	0.007	0.241427	-0.245923	0.0350988	2.441618e-12	0.0333437	0.0288592	0.24793	0.24793	0.0266013	20	0.670662901212121	1.034	0.977 - 1.094	HSP90AB1	NA	NA
cg04609694	6	NA	44204009	rs34083426	6	44217374	G	T	0.239563	0.0095	0.0101	0.346913	0.295552	0.0387608	2.440026e-14	0.0321433	0.0344324	0.350552	0.350552	0.239248	15	0.753572003806903	1.033	0.965 - 1.105	HSP90AB1	NA	NA
cg13495532	6	NA	44214738	rs2039358	6	44208488	G	T	0.434394	-0.0066	0.0065	0.309922	-0.178445	0.0325589	4.237048e-08	0.0369862	0.0370457	0.318088	0.318088	0.172901	11	0.73115420264274	1.038	0.965 - 1.116	HSP90AB1	NA	NA
cg17860962	6	NA	44214684	rs1875324	6	44223010	T	G	0.195825	-0.0098	0.007	0.161513	-0.309794	0.0387702	1.343635e-15	0.0316339	0.0229398	0.167897	0.167897	0.405628	14	0.589825560436266	1.032	0.987 - 1.08	HSP90AB1	NA	NA
cg19708576	6	NA	44214097	rs3757283	6	44214417	C	A	0.195825	-0.0101	0.007	0.149061	-0.266297	0.0401671	3.363161e-11	0.0379276	0.0269018	0.158583	0.158583	0.261353	10	0.577487357628501	1.039	0.985 - 1.095	HSP90AB1	NA	NA
cg26241416	6	NA	44215763	rs324128	6	44212311	T	C	0.317097	-0.0169	0.0091	0.0632908	-0.928121	0.0279218	2.851685e-242	0.0182088	0.00982005	0.0637033	0.119207	0.00219363	20	0.411751068418149	1.018	0.999 - 1.038	HSP90AB1	NA	NA
cg04835051	6	NA	31794519	rs1008438	6	31783208	C	A	0.403579	0.0085	0.0063	0.177271	0.275318	0.0343734	1.150541e-15	0.0308734	0.023205	0.183366	0.0117715	0.000530927	20	0.606630986941484	1.031	0.985 - 1.079	HSPA1B	NA	NA
cg06804823	6	NA	31798635	rs2072633	6	31919578	A	G	0.349901	-0.003	0.0066	0.649436	0.42379	0.0321786	1.307207e-39	-0.00707898	0.015583	0.649631	6.308449e-13	5.553086e-05	20	0.904135423885606	0.993	0.963 - 1.024	HSPA1B	NA	NA
cg09782889	6	NA	31798731	rs187050905	6	31975259	A	G	0.0159046	-0.0388	0.0438	0.375701	1.06247	0.133852	2.060882e-15	-0.0365187	0.0414807	0.378654	0.000884458	0.0188012	20	0.773947897135133	0.964	0.889 - 1.046	HSPA1B	NA	NA
cg16372051	6	NA	31794302	rs1008438	6	31783208	C	A	0.403579	0.0085	0.0063	0.177271	0.274625	0.0342214	1.015663e-15	0.0309513	0.0232623	0.183343	0.00898876	1.119778e-05	20	0.606590915778327	1.031	0.985 - 1.08	HSPA1B	NA	NA
cg19860840	6	NA	31798138	rs501942	6	31840477	T	C	0.0735586	0.0628	0.0139	6.243073e-06	0.748415	0.0450959	7.441106e-62	0.0839107	0.0192485	1.304575e-05	2.113994e-09	0.0293937	20	0.00160891861513158	1.088	1.047 - 1.129	HSPA1B	5.06549869090558e-19	0.482780441344031
cg22847691	6	NA	31783344	rs113337959	6	32018410	A	G	0.0298211	0.004	0.0374	0.914827	0.793481	0.116302	8.941218e-12	0.00504108	0.0471398	0.914838	0.914838	0.0440646	14	0.980444559613429	1.005	0.916 - 1.102	HSPA1B	NA	NA
cg24239961	6	NA	31794472	rs1144708	6	31710020	T	C	0.361829	0.0053	0.0064	0.4076	0.479208	0.0342056	1.360731e-44	0.0110599	0.0133787	0.408417	2.558578e-09	1.559162e-06	20	0.78936311301963	1.011	0.985 - 1.038	HSPA1B	NA	NA
cg10997785	9	NA	128004697	rs111810394	9	127964171	A	G	0.44831	0.0026	0.0073	0.721718	0.638456	0.0304369	1.079019e-97	0.00407233	0.0114355	0.721756	0.770313	0.53625	20	0.927693327304143	1.004	0.982 - 1.027	HSPA5	NA	NA
cg13769004	9	NA	128004122	rs460269	9	127951582	C	G	0.445328	0.007	0.0064	0.274065	0.18558	0.0308413	1.774127e-09	0.0377197	0.0350516	0.281875	0.281875	0.247918	20	0.700948277721774	1.038	0.969 - 1.112	HSPA5	NA	NA
cg10886020	11	NA	122932798	rs2276077	11	122932817	T	C	0.0506958	0.0012	0.0108	0.911528	-0.724171	0.0796385	9.614169e-20	-0.00165707	0.0149147	0.911535	0.911535	0.464463	20	0.979650131630243	0.998	0.97 - 1.028	HSPA8	NA	NA
cg03704523	10	NA	92591140	rs12249377	10	92592956	A	C	0.161034	-0.0025	0.0085	0.768668	0.313803	0.0449834	3.037238e-12	-0.00796677	0.0271111	0.768868	0.768868	0.246308	20	0.9414498872095	0.992	0.941 - 1.046	HTR7	NA	NA
cg05762326	10	NA	92591168	rs10881838	10	92590233	G	A	0.306163	-0.0047	0.0066	0.47639	0.304635	0.0371512	2.40637e-16	-0.0154283	0.0217468	0.478045	0.478045	0.117448	20	0.827035507604563	0.985	0.944 - 1.028	HTR7	NA	NA
cg11324953	4	NA	3077939	rs12506200	4	3064053	A	G	0.16004	-0.0027	0.0095	0.776249	-0.344734	0.0425887	5.750077e-16	0.00783213	0.0275745	0.776383	0.617425	0.584099	20	0.94272798719708	1.008	0.955 - 1.064	HTT	NA	NA
cg01608731	20	NA	30190720	rs6088806	20	30216401	T	A	0.16004	-0.017	0.0112	0.12905	0.868637	0.0417396	3.451837e-96	-0.0195709	0.012928	0.130068	0.161413	0.118931	20	0.539077018571744	0.981	0.956 - 1.006	ID1	NA	NA
cg07933563	20	NA	30176335	rs6120868	20	30200219	T	G	0.163022	-0.016	0.0155	0.301951	-0.346249	0.0436915	2.284103e-15	0.0462095	0.0451436	0.306019	0.306019	0.284208	20	0.721669591994365	1.047	0.959 - 1.144	ID1	NA	NA
cg11815991	20	NA	30193098	rs6060323	20	30204156	T	C	0.16004	-0.0194	0.0111	0.0805077	-0.301111	0.0433506	3.759467e-12	0.0644282	0.0380126	0.0900914	0.0900914	0.104736	20	0.469049305209953	1.067	0.99 - 1.149	ID1	NA	NA
cg00085123	2	NA	8723906	rs59996641	2	8723959	T	A	0.230616	0.008	0.0067	0.232466	0.396747	0.0367479	3.57766e-27	0.020164	0.0169903	0.235309	0.235309	0.157138	14	0.661068293121534	1.02	0.987 - 1.055	ID2	NA	NA
cg01365608	2	NA	8819479	rs1434123	2	8817803	C	T	0.0735586	-0.0059	0.0169	0.727005	0.355892	0.0575223	6.130862e-10	-0.0165781	0.0475619	0.727421	0.727421	0.448526	20	0.929455570311009	0.984	0.896 - 1.08	ID2	NA	NA
cg02225346	2	NA	8833307	rs6754183	2	8833531	A	G	0.204771	0.0059	0.0105	0.574181	0.475462	0.0418004	5.597181e-30	0.012409	0.0221107	0.574647	0.574647	0.23869	20	0.874524867002192	1.012	0.97 - 1.057	ID2	NA	NA
cg03538480	2	NA	8785262	rs3856451	2	8786568	T	C	0.421471	-0.0107	0.0063	0.0894299	-0.779422	0.0301024	8.115514e-148	0.0137281	0.00810029	0.090119	0.188352	0.112395	19	0.46908702842228	1.014	0.998 - 1.03	ID2	NA	NA
cg05404459	2	NA	8802585	rs4669323	2	8800729	G	A	0.0636183	0.0053	0.0186	0.775685	-0.89885	0.061813	6.619718e-48	-0.00589642	0.0206971	0.775727	0.174029	0.621567	20	0.942545604231213	0.994	0.955 - 1.035	ID2	NA	NA
cg08694618	2	NA	8785657	rs4669320	2	8785203	C	A	0.392644	-0.0093	0.0065	0.152496	-0.34222	0.0330414	3.876719e-25	0.0271755	0.019174	0.156392	0.156392	0.110779	8	0.574243116186149	1.028	0.99 - 1.067	ID2	NA	NA
cg09061684	2	NA	8724011	rs59996641	2	8723959	T	A	0.230616	0.008	0.0067	0.232466	0.440223	0.0364332	1.298882e-33	0.0181726	0.0152937	0.234738	0.234738	0.212437	17	0.660621310313767	1.018	0.988 - 1.049	ID2	NA	NA
cg09538682	2	NA	8833314	rs6754183	2	8833531	A	G	0.204771	0.0059	0.0105	0.574181	0.544179	0.042302	7.161353e-38	0.010842	0.0193135	0.574546	0.12965	0.241381	20	0.874457859627188	1.011	0.973 - 1.05	ID2	NA	NA
cg10456541	2	NA	8721512	rs11904418	2	8718430	C	A	0.253479	0.0124	0.0066	0.0602735	-0.45271	0.035025	3.237518e-38	-0.0273906	0.0147321	0.0629919	0.0744508	0.333491	16	0.409689109690622	0.973	0.945 - 1.001	ID2	NA	NA
cg11659942	2	NA	8833764	rs6709598	2	8837017	A	G	0.192843	9e-04	0.0084	0.914676	0.611336	0.0429945	6.991452e-46	0.00147219	0.0137408	0.914678	0.42098	0.0662893	20	0.980444559613429	1.001	0.975 - 1.029	ID2	NA	NA
cg11674763	2	NA	8833332	rs6754183	2	8833531	A	G	0.204771	0.0059	0.0105	0.574181	0.551579	0.0424736	1.461353e-38	0.0106966	0.0190541	0.574539	0.253386	0.367771	20	0.874457859627188	1.011	0.974 - 1.049	ID2	NA	NA
cg13231954	2	NA	8724414	rs11888072	2	8718552	A	G	0.245527	0.0102	0.0066	0.122236	-0.379515	0.0357071	2.19463e-26	-0.0268764	0.0175735	0.126172	0.126172	0.553987	20	0.533273834625789	0.973	0.941 - 1.008	ID2	NA	NA
cg14093127	2	NA	8714417	rs189383	2	8709770	C	T	0.166998	0.0029	0.0123	0.813609	-0.347303	0.0448183	9.252356e-15	-0.00835006	0.0354322	0.813694	0.813694	0.303042	18	0.954103161197237	0.992	0.925 - 1.063	ID2	NA	NA
cg14274621	2	NA	8825107	rs11898041	2	8825041	A	G	0.0974155	0.0226	0.0156	0.147416	1.13848	0.0666344	1.903062e-65	0.019851	0.0137516	0.148869	0.326143	0.608872	20	0.565124594791624	1.02	0.993 - 1.048	ID2	NA	NA
cg16408555	2	NA	8787097	rs116326811	2	8785624	C	T	0.0258449	-0.0082	0.0264	0.7561	-0.648634	0.0892793	3.724152e-13	0.0126419	0.0407381	0.756316	0.756316	0.612103	16	0.93735254799085	1.013	0.935 - 1.097	ID2	NA	NA
cg19205037	2	NA	8736346	rs191613030	2	8762914	A	C	0.00795229	0.0996	0.0399	0.0125517	-3.11708	0.113904	6.976175e-165	-0.031953	0.0128536	0.0129217	0.0209112	0.596371	5	0.195777533845159	0.969	0.944 - 0.993	ID2	0.409420818313577	0.99470682348852
cg20722458	2	NA	8715811	rs186963	2	8714769	T	C	0.164016	0.0016	0.0123	0.896502	-0.317891	0.0456081	3.167895e-12	-0.00503317	0.0386992	0.89652	0.89652	0.362743	20	0.975695558026956	0.995	0.922 - 1.073	ID2	NA	NA
cg23541422	2	NA	8714363	rs189383	2	8709770	C	T	0.166998	0.0029	0.0123	0.813609	-0.396909	0.0443152	3.351622e-19	-0.00730646	0.0310002	0.813673	0.813673	0.265906	20	0.954103161197237	0.993	0.934 - 1.055	ID2	NA	NA
cg02690117	1	NA	23880210	rs909534	1	23880208	A	G	0.40159	-0.0188	0.008	0.0187734	-0.854521	0.0282042	1.22927e-201	0.0220006	0.00939009	0.0191313	0.00317069	0.0331795	20	0.240468795990345	1.022	1.004 - 1.041	ID3	0.19613061613829	0.998713887762089
cg02978140	1	NA	23880736	rs909534	1	23880208	A	G	0.40159	-0.0188	0.008	0.0187734	0.630548	0.0305178	7.668899e-95	-0.0298154	0.0127692	0.0195463	0.12697	0.0320736	20	0.243214865923863	0.971	0.947 - 0.995	ID3	NA	NA
cg05005385	1	NA	23881049	rs3218121	1	23858317	A	G	0.0715706	0.0205	0.0166	0.216853	0.360258	0.0619186	5.946393e-09	0.0569036	0.0471046	0.227037	0.227037	0.803238	4	0.654229752052141	1.059	0.965 - 1.161	ID3	NA	NA
cg07034850	1	NA	23885086	rs2038027	1	23848042	A	G	0.429423	-0.0017	0.0074	0.818302	-0.227975	0.0320854	1.201012e-12	0.00745697	0.0324767	0.818395	0.818395	0.0128082	12	0.955257806624743	1.007	0.945 - 1.074	ID3	NA	NA
cg08263226	1	NA	23881409	rs142499304	1	23861115	A	G	0.0725646	0.0212	0.0166	0.201564	-0.432587	0.0597863	4.636405e-13	-0.0490075	0.038967	0.208512	0.208512	0.394913	15	0.636473644359776	0.952	0.882 - 1.028	ID3	NA	NA
cg14280658	1	NA	23881754	rs6667575	1	23859521	A	G	0.272366	-0.0071	0.0069	0.303486	0.223199	0.0365035	9.689082e-10	-0.0318102	0.0313488	0.310241	0.310241	0.00595171	11	0.725764350923023	0.969	0.911 - 1.03	ID3	NA	NA
cg15102567	1	NA	23880481	rs2811952	1	23878208	A	G	0.397614	-0.0245	0.0114	0.0316247	0.205334	0.0226347	1.172727e-19	-0.119318	0.0570562	0.0365067	0.10822	0.0205871	14	0.322384131891841	0.888	0.794 - 0.993	ID3	NA	NA
cg18027654	1	NA	23894436	rs2742952	1	23900050	G	A	0.434394	0.0108	0.0073	0.139019	-0.442124	0.0322909	1.134819e-42	-0.0244275	0.0166073	0.141321	0.0491164	0.0513811	11	0.554968936819172	0.976	0.945 - 1.008	ID3	NA	NA
cg19532954	1	NA	23886409	rs909536	1	23890781	C	T	0.436382	0.0107	0.0074	0.148192	0.196064	0.032577	1.760767e-09	0.0545741	0.0388168	0.159742	0.0259253	0.418884	7	0.579212240077369	1.056	0.979 - 1.14	ID3	NA	NA
cg20485144	1	NA	23886472	rs2075995	1	23847464	C	A	0.491054	0.0096	0.0064	0.133614	0.178802	0.0324859	3.712733e-08	0.0536905	0.0370991	0.147836	0.147836	0.0539654	6	0.563800555985027	1.055	0.981 - 1.135	ID3	NA	NA
cg25287482	1	NA	23884847	rs2811979	1	23866951	A	G	0.355865	-0.0167	0.0082	0.0416916	0.315686	0.0328241	6.745783e-22	-0.0529007	0.0265512	0.0463268	0.147159	0.0313022	17	0.358179263779593	0.948	0.9 - 0.999	ID3	NA	NA
cg14772913	2	NA	209120237	rs1370376	2	209285819	C	G	0.218688	0.0074	0.0073	0.310727	-0.828046	0.0383263	1.60647e-103	-0.0089367	0.00882564	0.311259	0.134601	0.704625	20	0.72580029301423	0.991	0.974 - 1.008	IDH1	NA	NA
cg00632486	15	NA	99140338	rs11854572	15	99102322	C	A	0.161034	0.0067	0.0071	0.345342	0.26898	0.044249	1.211024e-09	0.0249089	0.0267122	0.351082	0.509858	0.656188	11	0.753966645465793	1.025	0.973 - 1.08	IGF1R	NA	NA
cg02350767	15	NA	99250527	rs45453898	15	99250527	T	C	0.0526839	-0.0103	0.0198	0.602923	-0.688193	0.0816142	3.390234e-17	0.0149667	0.0288257	0.603611	0.603611	0.752892	10	0.886385001723355	1.015	0.959 - 1.074	IGF1R	NA	NA
cg02613818	15	NA	99236767	rs61434983	15	99239653	G	A	0.0506958	0.0101	0.0136	0.457695	-1.35249	0.0794945	6.51099e-65	-0.00746772	0.0100651	0.458123	0.217727	0.17765	20	0.817665952958422	0.993	0.973 - 1.012	IGF1R	NA	NA
cg05075416	15	NA	99500703	rs2684786	15	99505485	T	C	0.186879	0.014	0.0093	0.132227	0.494231	0.0371239	1.944992e-40	0.0283269	0.018937	0.134694	0.0740144	0.0101999	20	0.546023259666119	1.029	0.991 - 1.068	IGF1R	NA	NA
cg05103581	15	NA	99499605	rs2684787	15	99505062	T	C	0.186879	0.015	0.0094	0.110546	0.797903	0.0348214	3.35916e-116	0.0187993	0.0118094	0.11141	0.0499548	0.00738341	20	0.508778427076743	1.019	0.996 - 1.043	IGF1R	NA	NA
cg05169988	15	NA	99204912	rs34038360	15	99201573	C	A	0.385686	0.012	0.0063	0.056811	-0.632832	0.0319457	2.458354e-87	-0.0189624	0.0100012	0.0579578	4.629371e-05	0.00788969	20	0.394853873440907	0.981	0.962 - 1.001	IGF1R	NA	NA
cg06331862	15	NA	99464350	rs76306468	15	99387555	T	G	0.0208748	-0.0655	0.0264	0.0130992	-0.64035	0.0992872	1.122432e-10	0.102288	0.0441729	0.0205786	0.0205786	0.0935232	12	0.249299993873594	1.108	1.016 - 1.208	IGF1R	0.23982836033366	0.152526340876016
cg08778287	15	NA	99499615	rs2684787	15	99505062	T	C	0.186879	0.015	0.0094	0.110546	0.769087	0.0349254	1.819153e-107	0.0195037	0.0122543	0.111481	0.0686509	0.00656266	20	0.508778427076743	1.02	0.995 - 1.044	IGF1R	NA	NA
cg09992204	15	NA	99500303	rs8025801	15	99499702	T	C	0.028827	-0.0263	0.0154	0.0876749	-0.755386	0.0947806	1.588815e-15	0.0348166	0.0208497	0.0949422	0.110359	0.373388	20	0.478396288248885	1.035	0.994 - 1.079	IGF1R	NA	NA
cg12562232	15	NA	99256251	rs8035181	15	99266406	C	T	0.027833	0.0162	0.0127	0.2021	-4.14692	0.0626961	0	-0.00390651	0.00306308	0.202184	0.00625185	0.0025573	20	0.629092699296289	0.996	0.99 - 1.002	IGF1R	NA	NA
cg12701188	15	NA	99449735	rs883149	15	99449701	A	T	0.195825	-0.0065	0.0076	0.392406	0.24512	0.0398872	7.97894e-10	-0.0265176	0.031304	0.39694	0.39694	0.0893907	8	0.784238684772986	0.974	0.916 - 1.035	IGF1R	NA	NA
cg15903819	15	NA	99497082	rs72752895	15	99497467	T	G	0.156064	-0.0231	0.0114	0.0427324	0.370377	0.0446311	1.053066e-16	-0.0623688	0.0316837	0.0490124	0.0490124	0.356524	20	0.367811272476183	0.94	0.883 - 1	IGF1R	0.112264542512904	0.351337762063961
cg18074820	15	NA	99203739	rs2017500	15	99196112	G	A	0.477137	-0.0181	0.0063	0.00406574	0.186866	0.0309262	1.519297e-09	-0.096861	0.0373311	0.00946889	0.00946889	0.247648	20	0.164236796800518	0.908	0.844 - 0.977	IGF1R	0.477926879263237	0.603583589590392
cg20891771	15	NA	99143542	rs6598534	15	99143302	A	G	0.493042	0.0049	0.0065	0.450942	-0.47476	0.0316021	5.184467e-51	-0.010321	0.0137084	0.451511	0.227845	0.26452	20	0.813769789654841	0.99	0.963 - 1.017	IGF1R	NA	NA
cg27139419	15	NA	99212404	rs12899774	15	99219905	C	T	0.122266	0.0121	0.011	0.271332	0.537512	0.0522102	7.410656e-25	0.0225111	0.0205811	0.274054	0.274054	0.0890563	20	0.693047731736268	1.023	0.982 - 1.065	IGF1R	NA	NA
cg27438980	15	NA	99195143	rs4966007	15	99200056	A	G	0.379722	0.0135	0.0064	0.0349122	-0.271112	0.0332169	3.299246e-16	-0.049795	0.0243821	0.0411245	0.00134515	0.00428019	20	0.341365738787074	0.951	0.907 - 0.998	IGF1R	NA	NA
cg02596281	2	NA	113595614	rs6735739	2	113609886	T	C	0.348907	0.0148	0.0064	0.0207501	-0.46339	0.0330538	1.188558e-44	-0.0319385	0.0139979	0.022509	0.198729	0.874155	20	0.258784569577465	0.969	0.942 - 0.996	IL1B	NA	NA
cg15836722	2	NA	113593785	rs6735739	2	113609886	T	C	0.348907	0.0148	0.0064	0.0207501	-0.274154	0.0337397	4.452578e-16	-0.0539842	0.0242715	0.0261363	0.0261363	0.409903	20	0.276464996761088	0.947	0.903 - 0.994	IL1B	0.155260089701308	0.175539314768567
cg18635064	2	NA	113595816	rs12621220	2	113598255	T	C	0.285288	0.0125	0.0067	0.0620873	-1.00115	0.0310077	1.063831e-228	-0.0124857	0.00670349	0.0625235	0.435431	0.593556	20	0.408129493989832	0.988	0.975 - 1.001	IL1B	NA	NA
cg18773937	2	NA	113594611	rs1143627	2	113594387	G	A	0.351889	0.0139	0.0064	0.0298651	-0.249755	0.0338948	1.725175e-13	-0.0556545	0.026715	0.0372271	0.0372271	0.462573	20	0.325647598693664	0.946	0.898 - 0.997	IL1B	0.163132	0.181717120879852
cg01770232	7	NA	22766155	rs1800796	7	22766246	C	G	0.0477137	-0.0061	0.0098	0.533647	1.46113	0.0624146	3.374194e-121	-0.00417485	0.0067095	0.533791	0.937382	0.441978	20	0.853602631231446	0.996	0.983 - 1.009	IL6	NA	NA
cg02201050	7	NA	22759083	rs34788132	7	22738917	G	A	0.205765	-0.0156	0.0097	0.107781	-0.218514	0.0387315	1.683236e-08	0.0713914	0.0461592	0.121951	0.121951	0.52838	20	0.527675842258333	1.074	0.981 - 1.176	IL6	NA	NA
cg02317534	7	NA	22705333	rs7797706	7	22669357	A	C	0.0904573	0.0057	0.0094	0.544261	-0.597457	0.053316	3.811445e-29	-0.00954043	0.0157564	0.544849	0.452658	0.15873	20	0.860119888522272	0.991	0.96 - 1.022	IL6	NA	NA
cg14221612	7	NA	22694328	rs35225842	7	22746128	A	C	0.193837	-0.0125	0.0099	0.206724	0.220685	0.0403689	4.584368e-08	-0.0566417	0.0460412	0.218608	0.218608	0.53233	20	0.646508116166078	0.945	0.863 - 1.034	IL6	NA	NA
cg15703690	7	NA	22766992	rs4719709	7	22716524	C	T	0.346918	-0.0029	0.0071	0.682943	-0.241258	0.0340482	1.382612e-12	0.0120203	0.0294779	0.68344	0.68344	0.106378	20	0.914856629050455	1.012	0.955 - 1.072	IL6	NA	NA
cg17067544	7	NA	22765321	rs2069827	7	22765456	T	G	0.116302	0.0133	0.0122	0.275641	-0.427752	0.0552563	9.845015e-15	-0.0310928	0.0288026	0.280359	0.280359	0.438209	20	0.699592565225494	0.969	0.916 - 1.026	IL6	NA	NA
cg18553677	7	NA	22701635	rs10265117	7	22701636	A	G	0.10338	-0.0094	0.013	0.469633	-0.315221	0.0483534	7.07242e-11	0.0298203	0.0414938	0.472344	0.472344	0.155843	20	0.824011723312438	1.03	0.95 - 1.118	IL6	NA	NA
cg23521230	7	NA	22704884	rs2961296	7	22702344	C	G	0.299205	-0.0099	0.0071	0.163207	-0.472046	0.0337513	1.897153e-44	0.0209725	0.0151155	0.165293	0.0786248	0.400263	20	0.586186994438138	1.021	0.991 - 1.052	IL6	NA	NA
cg27364766	7	NA	22705331	rs4722162	7	22674383	A	G	0.083499	-0.0005	0.0104	0.961655	-0.580234	0.0553827	1.104073e-25	0.000861722	0.017924	0.961655	0.545546	0.0699002	20	0.991361325426217	1.001	0.966 - 1.037	IL6	NA	NA
cg17848348	19	NA	10766748	rs4435370	19	10774623	G	A	0.370775	-0.006	0.0067	0.370508	0.690571	0.0327557	1.151479e-98	-0.00868846	0.00971086	0.370939	0.792967	0.0816997	20	0.767714266295707	0.991	0.973 - 1.01	ILF3	NA	NA
cg01020427	2	NA	86402957	rs1124686	2	86376474	T	C	0.499006	-0.0023	0.0069	0.738883	0.320274	0.0321991	2.607304e-23	-0.00718134	0.0215561	0.739024	0.858844	0.0736153	20	0.932180978558265	0.993	0.952 - 1.036	IMMT	NA	NA
cg06002975	2	NA	86422967	rs13403186	2	86405016	A	G	0.491054	0.0051	0.0064	0.425524	-0.425282	0.0321334	5.51623e-40	-0.011992	0.0150761	0.426361	0.176844	0.312077	20	0.798889010913016	0.988	0.959 - 1.018	IMMT	NA	NA
cg07610327	2	NA	86423112	rs115063998	2	86434890	T	C	0.0248509	-0.0235	0.0227	0.300556	1.10642	0.0788541	1.003462e-44	-0.0212396	0.0205723	0.301868	0.729469	0.917896	20	0.718593175436814	0.979	0.94 - 1.019	IMMT	NA	NA
cg10973622	2	NA	86423274	rs13011139	2	86414853	G	C	0.491054	0.0051	0.0064	0.425524	-0.924386	0.0272306	1.369056e-252	-0.00551717	0.00692542	0.425651	0.394621	0.350526	20	0.798606762678622	0.994	0.981 - 1.008	IMMT	NA	NA
cg18825430	2	NA	86422958	rs150159816	2	86452556	A	G	0.0238569	-0.0219	0.0228	0.33679	0.479388	0.0820072	5.044724e-09	-0.0456832	0.0481984	0.343223	0.343223	0.927516	20	0.749457000768783	0.955	0.869 - 1.05	IMMT	NA	NA
cg23811061	2	NA	86423046	rs6706204	2	86405407	T	C	0.491054	0.0065	0.0086	0.449761	-0.595745	0.0311207	1.105873e-81	-0.0109107	0.014447	0.450114	0.622869	0.602326	20	0.812569832842203	0.989	0.962 - 1.018	IMMT	NA	NA
cg23876751	2	NA	86422994	rs9653508	2	86422816	T	G	0.491054	0.0051	0.0064	0.425524	-0.330588	0.032289	1.334185e-24	-0.0154271	0.019418	0.426921	0.532536	0.401097	20	0.7991938841668	0.985	0.948 - 1.023	IMMT	NA	NA
cg09612423	7	NA	120596469	rs13881	7	120616010	T	C	0.218688	-0.0138	0.0088	0.116839	-0.226724	0.0383709	3.446942e-09	0.0608669	0.0401574	0.129593	0.129593	0.461705	20	0.538308856636384	1.063	0.982 - 1.15	ING3	NA	NA
cg00613255	11	NA	2182376	rs3842727	11	2184848	G	T	0.295229	0.0345	0.009	0.000126419	-0.38968	0.0343527	7.987022e-30	-0.0885342	0.024379	0.000281693	6.644601e-07	0.0101424	20	0.0162781041245376	0.915	0.873 - 0.96	INS	2.76069015126269e-23	0.999999999845102
cg02749887	11	NA	2182540	rs3842753	11	2181060	T	G	0.274354	0.0341	0.0092	0.000210125	-0.687322	0.0340625	1.520613e-90	-0.0496128	0.0136092	0.000266842	3.337279e-06	8.474348e-05	20	0.0156080037991266	0.952	0.927 - 0.977	INS	NA	NA
cg03366382	11	NA	2182644	rs689	11	2182224	A	T	0.274354	0.0337	0.0091	0.000212816	-0.720071	0.0340297	2.22854e-99	-0.0468009	0.0128297	0.000264442	8.712755e-05	0.00067434	20	0.0155129074111389	0.954	0.931 - 0.979	INS	NA	NA
cg09864961	11	NA	2183434	rs3842727	11	2184848	G	T	0.295229	0.0345	0.009	0.000126419	-0.265732	0.0342311	8.301622e-15	-0.12983	0.0377729	0.000587944	0.000587944	0.00185709	20	0.0277762004773186	0.878	0.816 - 0.946	INS	NA	NA
cg11208229	11	NA	2182795	rs11602347	11	2176852	G	C	0.389662	0.0149	0.0067	0.0261565	0.232022	0.0324727	8.991076e-13	0.0642182	0.030243	0.0337197	0.0337197	0.0266399	20	0.311579901232256	1.066	1.005 - 1.131	INS	3.14742547137564e-07	0.999999999865906
cg11322849	11	NA	2182783	rs11602347	11	2176852	G	C	0.389662	0.0149	0.0067	0.0261565	0.339686	0.0325374	1.630484e-25	0.043864	0.0201666	0.0296242	0.0296242	0.0117255	20	0.294920374795539	1.045	1.004 - 1.087	INS	1.9830785616709e-19	0.999999999866645
cg21574853	11	NA	2182573	rs3842753	11	2181060	T	G	0.274354	0.0341	0.0092	0.000210125	-0.637632	0.0350391	5.38046e-74	-0.0534791	0.0147246	0.000281288	4.45741e-05	0.000268204	20	0.0162646991826033	0.948	0.921 - 0.976	INS	NA	NA
cg23390871	11	NA	2183708	rs689	11	2182224	A	T	0.274354	0.0337	0.0091	0.000212816	0.242166	0.0353766	7.628214e-12	0.139161	0.0427241	0.00112518	0.00112518	0.0002121	20	0.0433805332935855	1.149	1.057 - 1.25	INS	NA	NA
cg24338752	11	NA	2182672	rs3842753	11	2181060	T	G	0.274354	0.0341	0.0092	0.000210125	-0.651883	0.0343291	2.093886e-80	-0.05231	0.0143793	0.000274903	1.832357e-06	0.000345704	20	0.0159644722366791	0.949	0.923 - 0.976	INS	NA	NA
cg25336198	11	NA	2182618	rs3842753	11	2181060	T	G	0.274354	0.0341	0.0092	0.000210125	-0.564756	0.0350481	2.042583e-58	-0.0603801	0.0167156	0.000303619	2.274344e-07	0.000614199	20	0.0172011926274155	0.941	0.911 - 0.973	INS	NA	NA
cg25601886	11	NA	2183420	rs3842755	11	2180796	A	C	0.213718	0.0206	0.0099	0.0374515	-0.335477	0.0378749	8.183438e-19	-0.0614051	0.0303136	0.0427993	0.0427993	6.612031e-06	20	0.34727561308751	0.94	0.886 - 0.998	INS	NA	NA
cg02613624	11	NA	2154386	rs7873	11	2150697	C	T	0.101392	0.0364	0.0152	0.0166323	0.533669	0.0626629	1.644372e-17	0.068207	0.0295866	0.0211479	0.0211479	0.080213	18	0.251292411460446	1.071	1.01 - 1.135	INS-IGF2	2.99926765661151e-11	0.999999999865224
cg04484994	11	NA	2181039	rs11564724	11	2177429	A	G	0.0516899	0.0713	0.0189	0.000161629	-1.03507	0.0778378	2.382843e-40	-0.068884	0.0189801	0.000284225	7.732988e-09	0.0517689	20	0.0163739512126613	0.933	0.899 - 0.969	INS-IGF2	2.24918555576327e-27	0.999999999872273
cg07096953	11	NA	2154255	rs74050116	11	2142184	A	G	0.0984095	0.0392	0.0154	0.0109136	0.596348	0.0637416	8.304396e-21	0.0657335	0.0267626	0.0140427	0.0140427	0.181909	20	0.204828055228758	1.068	1.013 - 1.125	INS-IGF2	1.68196557718904e-13	0.999999999872671
cg10991175	11	NA	2182300	rs3842753	11	2181060	T	G	0.274354	0.0341	0.0092	0.000210125	-0.496784	0.0356392	3.656626e-44	-0.0686415	0.0191626	0.00034091	2.086274e-06	0.000238711	20	0.0187081128852459	0.934	0.899 - 0.969	INS-IGF2	NA	NA
cg11401278	11	NA	2140096	rs116505104	11	2059252	A	T	0.0447316	0.0279	0.0281	0.320767	-0.945353	0.0915334	5.267133e-25	-0.0295128	0.0298614	0.322993	0.00667951	0.382274	7	0.735654459439761	0.971	0.916 - 1.029	INS-IGF2	NA	NA
cg11717189	11	NA	2154132	rs2230949	11	2154188	A	G	0.0854871	0.0447	0.0156	0.00416503	0.438663	0.0644056	9.695947e-12	0.101901	0.0385816	0.00826202	0.00826202	0.000255876	20	0.151873206089429	1.107	1.027 - 1.194	INS-IGF2	NA	NA
cg12528452	11	NA	2154074	rs7111447	11	2163932	T	A	0.0795229	0.0617	0.0167	0.000220224	0.470539	0.0685437	6.657984e-12	0.131126	0.0403049	0.00114049	0.00114049	0.153157	19	0.0437509319680851	1.14	1.054 - 1.234	INS-IGF2	9.12486935698127e-06	0.999999999855959
cg13165070	11	NA	2154113	rs17883577	11	2169773	T	C	0.0745527	0.0456	0.017	0.00731063	0.434743	0.0698946	4.972536e-10	0.10489	0.0425848	0.013775	0.013775	0.000172203	20	0.202541340784314	1.111	1.022 - 1.207	INS-IGF2	NA	NA
cg13508136	11	NA	2118816	rs6578986	11	2138152	A	G	0.32008	-0.0288	0.0067	1.719521e-05	0.210729	0.0350444	1.819139e-09	-0.136669	0.0390827	0.00047068	0.00047068	0.0544655	20	0.0238727216098485	0.872	0.808 - 0.942	INS-IGF2	2.09298778148947e-05	0.99999999987017
cg19297427	11	NA	2181595	rs689	11	2182224	A	T	0.274354	0.0337	0.0091	0.000212816	0.278247	0.0360308	1.1408e-14	0.121115	0.0362708	0.000840209	0.000840209	0.000314949	20	0.0355864390284681	1.129	1.051 - 1.212	INS-IGF2	NA	NA
cg22068589	11	NA	2181072	rs3842755	11	2180796	A	C	0.213718	0.0206	0.0099	0.0374515	-1.33647	0.0250922	0	-0.0154137	0.00741321	0.0375969	8.331068e-05	3.002297e-09	20	0.327140932370962	0.985	0.971 - 0.999	INS-IGF2	NA	NA
cg22956483	11	NA	2154432	rs11042735	11	2147076	A	G	0.0984095	0.0235	0.0201	0.242341	0.398477	0.0625242	1.851618e-10	0.0589745	0.0512838	0.250159	0.250159	0.00787448	17	0.672306885852735	1.061	0.959 - 1.173	INS-IGF2	NA	NA
cg26337010	11	NA	2176910	rs11602347	11	2176852	G	C	0.389662	0.0149	0.0067	0.0261565	0.19288	0.0326578	3.502809e-09	0.07725	0.0371175	0.0374129	0.0374129	0.0757677	14	0.326540980416396	1.08	1.005 - 1.162	INS-IGF2	0.00060570540315368	0.999999999869999
cg01025095	5	NA	4101132	rs1493470	5	4100989	A	G	0.281312	-0.0057	0.0071	0.422081	-0.62446	0.0341037	6.805891e-75	0.00912789	0.0113807	0.422526	0.518376	0.191766	20	0.797392279107693	1.009	0.987 - 1.032	IRX1	NA	NA
cg01614898	5	NA	3736816	rs10057741	5	3752340	C	A	0.528827	0.0027	0.0063	0.668235	-0.191817	0.0313836	9.83794e-10	-0.0140759	0.0329244	0.668999	0.668999	0.678825	14	0.910413333338173	0.986	0.924 - 1.052	IRX1	NA	NA
cg01927921	5	NA	3787906	rs2895161	5	3788565	T	C	0.340954	-0.0135	0.0067	0.0439125	0.193714	0.0345973	2.154711e-08	-0.0696905	0.0367585	0.0579734	0.0579734	0.106685	20	0.394899794942228	0.933	0.868 - 1.002	IRX1	NA	NA
cg03285577	5	NA	3605905	rs11741322	5	3627781	T	C	0.319085	0.0019	0.008	0.812269	0.224137	0.0354319	2.518595e-10	0.00847697	0.0357177	0.812399	0.812399	0.431895	20	0.953695501171019	1.009	0.94 - 1.082	IRX1	NA	NA
cg03602321	5	NA	3962083	rs4235558	5	3960627	G	T	0.27336	0.0056	0.0069	0.417025	0.217369	0.0350559	5.623216e-10	0.0257626	0.032014	0.420975	0.420975	0.268182	15	0.796239555721463	1.026	0.964 - 1.093	IRX1	NA	NA
cg04144394	5	NA	3594178	rs62333976	5	3594365	T	C	0.0725646	-0.0091	0.0154	0.554581	0.910368	0.0591453	1.850524e-53	-0.00999596	0.0169287	0.554873	0.707073	0.302991	20	0.864872244387535	0.99	0.958 - 1.023	IRX1	NA	NA
cg05007442	5	NA	3594275	rs34391977	5	3589129	T	C	0.0656064	-0.0054	0.0161	0.737321	2.31682	0.0412996	0	-0.00233078	0.00694931	0.737325	0.560249	0.181477	20	0.932180978558265	0.998	0.984 - 1.011	IRX1	NA	NA
cg08506672	5	NA	3959743	rs582244	5	3959743	C	T	0.310139	0.0081	0.0068	0.233584	1.36248	0.0165214	0	0.00594505	0.00499143	0.233633	0.447033	0.0551713	20	0.659333106404119	1.006	0.996 - 1.016	IRX1	NA	NA
cg10200286	5	NA	3695937	rs4866604	5	3695920	G	A	0.372763	-0.0063	0.0065	0.33243	0.655443	0.0322399	6.952328e-92	-0.00961182	0.00992823	0.332979	0.578283	0.0804324	20	0.743014984851367	0.99	0.971 - 1.01	IRX1	NA	NA
cg11050482	5	NA	4101190	rs1911912	5	4123457	C	A	0.426441	-0.0016	0.0064	0.802587	-0.203974	0.0319089	1.633384e-10	0.00784415	0.0314006	0.802735	0.802735	0.635079	15	0.949996731169356	1.008	0.948 - 1.072	IRX1	NA	NA
cg12468238	5	NA	3598319	rs72725039	5	3565056	A	T	0.0218688	0.0159	0.0276	0.564556	-1.15031	0.0743307	5.073019e-54	-0.0138224	0.0240102	0.564826	0.448375	0.337605	13	0.87013666473865	0.986	0.941 - 1.034	IRX1	NA	NA
cg12951125	5	NA	3736618	rs4866614	5	3731998	G	A	0.451292	-0.0071	0.0063	0.259749	0.288288	0.0318235	1.317123e-19	-0.0246282	0.0220216	0.263412	0.263412	0.894254	18	0.684513550029111	0.976	0.934 - 1.019	IRX1	NA	NA
cg14620660	5	NA	4101491	rs1187482	5	4101370	T	C	0.324056	0.0076	0.0067	0.256657	-0.1989	0.0345921	8.93213e-09	-0.0382102	0.0343346	0.265761	0.265761	0.0839915	14	0.686446854808487	0.963	0.9 - 1.03	IRX1	NA	NA
cg15043113	5	NA	3790687	rs34636900	5	3790706	C	T	0.483101	0.0056	0.0076	0.461218	0.457207	0.0315656	1.521103e-47	0.0122483	0.0166442	0.461797	0.629065	0.119625	20	0.819085374276199	1.012	0.98 - 1.046	IRX1	NA	NA
cg15142042	5	NA	3963277	rs631942	5	3963517	T	C	0.261431	0.0109	0.0069	0.114173	-0.352596	0.0363533	3.03972e-22	-0.0309135	0.019827	0.118957	0.118957	0.598301	20	0.522633278147558	0.97	0.933 - 1.008	IRX1	NA	NA
cg15416279	5	NA	3606795	rs660733	5	4014754	T	C	0.466203	-0.0033	0.0066	0.617075	-0.233085	0.0330187	1.674997e-12	0.0141579	0.0283868	0.617955	0.617955	0.263026	20	0.891064448138584	1.014	0.959 - 1.072	IRX1	NA	NA
cg16227623	5	NA	3605783	rs1469452	5	3580412	T	C	0.101392	0.0065	0.0136	0.632692	-0.422887	0.0505274	5.788225e-17	-0.0153705	0.0322123	0.633246	0.865231	0.15372	15	0.897117178474876	0.985	0.924 - 1.049	IRX1	NA	NA
cg17963461	5	NA	3844117	rs2398645	5	3845796	C	T	0.496024	8e-04	0.0062	0.897332	-0.200405	0.0322228	4.992606e-10	-0.00399192	0.0309441	0.897354	0.897354	0.43668	20	0.976166136647981	0.996	0.937 - 1.058	IRX1	NA	NA
cg18245781	5	NA	3659697	rs10462774	5	3667385	C	A	0.413519	-0.0012	0.0067	0.857856	-0.258783	0.0329715	4.20453e-15	0.0046371	0.0258972	0.857892	0.857892	0.754477	20	0.964758126583645	1.005	0.955 - 1.057	IRX1	NA	NA
cg24139639	5	NA	3605884	rs11741322	5	3627781	T	C	0.319085	0.0019	0.008	0.812269	0.23489	0.0355989	4.160877e-11	0.00808889	0.0340805	0.812388	0.865501	0.45371	20	0.953695501171019	1.008	0.943 - 1.078	IRX1	NA	NA
cg24678862	5	NA	3595977	rs1123201	5	3595742	C	G	0.153082	-0.0097	0.0073	0.183925	0.945202	0.0417879	2.816915e-113	-0.0102624	0.00773653	0.184681	0.346047	0.45489	20	0.608098152567976	0.99	0.975 - 1.005	IRX1	NA	NA
cg26108690	5	NA	3736703	rs13162962	5	3745728	T	C	0.528827	0.0033	0.0063	0.600411	-0.193436	0.0319889	1.475907e-09	-0.0170599	0.0326908	0.601771	0.601771	0.941614	18	0.885971078805839	0.983	0.922 - 1.048	IRX1	NA	NA
cg09852209	14	NA	93580037	rs118110961	14	93624985	C	T	0.349901	0.0023	0.0116	0.842829	-0.212495	0.0339376	3.816639e-10	-0.0108238	0.0546168	0.842907	0.842907	0.736302	14	0.961160378019441	0.989	0.889 - 1.101	ITPK1	NA	NA
cg16676734	14	NA	93582668	rs33998003	14	93555531	G	A	0.21173	0.0024	0.009	0.789726	-0.337284	0.0399966	3.374101e-17	-0.00711566	0.0266971	0.789828	0.789828	0.837024	20	0.947344134450452	0.993	0.942 - 1.046	ITPK1	NA	NA
cg08165487	1	NA	59211967	rs13376301	1	59213743	A	G	0.32008	0.004	0.0069	0.56211	0.357429	0.0360045	3.165538e-23	0.011191	0.0193374	0.562775	0.562775	0.13601	20	0.869167715665112	1.011	0.974 - 1.05	JUN	NA	NA
cg19306368	1	NA	59235016	rs2760495	1	59238412	T	A	0.0984095	7e-04	0.0105	0.946847	0.481114	0.054091	5.867033e-19	0.00145496	0.021825	0.946849	0.946849	0.373541	20	0.988222778622809	1.001	0.96 - 1.045	JUN	NA	NA
cg00171421	10	NA	79396127	rs2670136	10	79381462	A	G	0.22664	0.0049	0.009	0.586136	0.23484	0.0381342	7.354822e-10	0.0208652	0.0384734	0.587592	0.720897	0.260459	15	0.880382397570333	1.021	0.947 - 1.101	KCNMA1	NA	NA
cg00503017	10	NA	79151564	rs656283	10	79141904	A	G	0.327038	0.0082	0.0077	0.286905	-0.20217	0.0350822	8.27498e-09	-0.0405599	0.0387316	0.295005	0.295005	0.0131786	20	0.712392189483718	0.96	0.89 - 1.036	KCNMA1	NA	NA
cg01388598	10	NA	79166065	rs35806	10	79165830	G	A	0.402584	-0.0087	0.0064	0.174028	-0.250973	0.0322499	7.130477e-15	0.0346651	0.0258869	0.180538	0.180538	0.00366008	20	0.604007560278373	1.035	0.984 - 1.089	KCNMA1	NA	NA
cg02499967	10	NA	79188211	rs676267	10	79189166	C	T	0.407555	0.0053	0.0066	0.421957	-0.329588	0.0329139	1.327674e-23	-0.0160807	0.0200893	0.423444	0.423444	0.535513	12	0.798043408877473	0.984	0.946 - 1.024	KCNMA1	NA	NA
cg06045319	10	NA	79395902	rs2670149	10	79374755	C	T	0.253479	0.0034	0.0083	0.682071	0.550748	0.0370276	4.863315e-50	0.00617343	0.0150761	0.682185	0.218406	0.0239137	20	0.914530086388146	1.006	0.977 - 1.036	KCNMA1	NA	NA
cg06144361	10	NA	79003155	rs542007	10	79005918	A	C	0.348907	-0.0058	0.0068	0.393692	-0.182509	0.03295	3.042857e-08	0.0317793	0.0376977	0.399226	0.399226	0.57521	17	0.785577944576239	1.032	0.959 - 1.111	KCNMA1	NA	NA
cg08252303	10	NA	79399007	rs938222	10	79407613	C	T	0.419483	0.0151	0.0073	0.0385937	-0.411755	0.03207	9.878991e-38	-0.0366723	0.0179576	0.0411356	0.0391816	0.0375814	20	0.341365738787074	0.964	0.931 - 0.999	KCNMA1	0.0671951634595699	0.176951564933461
cg10238051	10	NA	79399092	rs2089985	10	79405725	C	T	0.257455	0.004	0.0071	0.573176	-0.382844	0.0358097	1.120514e-26	-0.0104481	0.0185711	0.573708	0.82952	0.0923154	20	0.874139509297789	0.99	0.954 - 1.026	KCNMA1	NA	NA
cg14727763	10	NA	78961643	rs501254	10	79010024	G	C	0.452286	3e-04	0.0063	0.96202	0.194341	0.0321063	1.421172e-09	0.00154368	0.0324182	0.962021	0.690156	0.362891	20	0.991361325426217	1.002	0.94 - 1.067	KCNMA1	NA	NA
cg16054184	10	NA	78944582	rs61867042	10	78936202	T	C	0.05666	-0.0155	0.0169	0.359059	-1.58824	0.0585607	5.526055e-162	0.00975923	0.0106468	0.359333	0.053313	0.525825	20	0.759495365112294	1.01	0.989 - 1.031	KCNMA1	NA	NA
cg19273378	10	NA	78946146	rs12768378	10	78970898	C	A	0.185885	0.025	0.0139	0.0720881	-0.225641	0.0402852	2.130183e-08	-0.110795	0.0647003	0.0868155	0.0868155	0.127449	16	0.463398130888383	0.895	0.789 - 1.016	KCNMA1	NA	NA
cg20107824	10	NA	78868270	rs2574790	10	78868586	C	A	0.0636183	0.0317	0.0081	9.093766e-05	0.471794	0.0579491	3.903167e-16	0.0671903	0.019049	0.000419935	0.000419935	0.720492	20	0.0219278593593315	1.069	1.03 - 1.11	KCNMA1	0.982207521292818	0.70652253302209
cg23888215	10	NA	79422304	rs2089985	10	79405725	C	T	0.257455	0.004	0.0071	0.573176	-0.551576	0.034214	1.805835e-58	-0.00725194	0.0128801	0.57341	0.663546	0.0603284	20	0.873970978600234	0.993	0.968 - 1.018	KCNMA1	NA	NA
cg26611809	10	NA	79393414	rs2673409	10	79393341	A	G	0.528827	-0.0133	0.0073	0.0684675	0.237702	0.0325077	2.628982e-13	-0.0559525	0.0316497	0.0770831	0.0770831	0.12989	20	0.443904842332268	0.946	0.889 - 1.006	KCNMA1	NA	NA
cg00031896	12	NA	122020205	rs73227906	12	122021154	A	G	0.185885	-0.0036	0.0074	0.626622	0.349119	0.0425571	2.334006e-16	-0.0103117	0.0212334	0.627227	0.627227	0.234364	19	0.895080490277103	0.99	0.949 - 1.032	KDM2B	NA	NA
cg00707814	12	NA	121893668	rs10849890	12	121902725	T	C	0.499006	-0.0239	0.0063	0.000148448	-0.615707	0.0311056	3.346535e-87	0.0388172	0.0104184	0.000194666	0.00106389	1.836779e-05	20	0.0122703978964358	1.04	1.019 - 1.061	KDM2B	NA	NA
cg01154721	12	NA	121881891	rs11065565	12	121853164	C	T	0.402584	0.0099	0.0064	0.121893	-0.817609	0.0296678	3.469231e-167	-0.0121085	0.00784002	0.122481	0.00279634	1.687784e-06	20	0.528815412939444	0.988	0.973 - 1.003	KDM2B	NA	NA
cg03486832	12	NA	122019525	rs12315280	12	122051272	G	A	0.132207	0.0087	0.0105	0.407347	0.468438	0.0458587	1.702386e-24	0.0185724	0.0224886	0.408884	0.408884	0.013721	20	0.78951643304767	1.019	0.975 - 1.065	KDM2B	NA	NA
cg04844574	12	NA	122028594	rs12315280	12	122051272	G	A	0.132207	0.0087	0.0105	0.407347	1.06368	0.0419995	1.654087e-141	0.00817917	0.00987669	0.407598	0.0268498	0.0174672	20	0.789084888815463	1.008	0.989 - 1.028	KDM2B	NA	NA
cg07020001	12	NA	122019031	rs12315280	12	122051272	G	A	0.132207	0.0087	0.0105	0.407347	0.532356	0.0452035	5.136892e-32	0.0163425	0.0197724	0.408504	0.1747	0.0118617	20	0.789372162742753	1.016	0.978 - 1.057	KDM2B	NA	NA
cg07529210	12	NA	122019110	rs12315280	12	122051272	G	A	0.132207	0.0087	0.0105	0.407347	0.602845	0.0453293	2.337703e-40	0.0144316	0.0174512	0.408255	0.155774	0.00951256	20	0.78931631118535	1.015	0.98 - 1.05	KDM2B	NA	NA
cg07542871	12	NA	122020661	rs73227906	12	122021154	A	G	0.185885	-0.0036	0.0074	0.626622	-1.33142	0.0328192	0	0.00270388	0.00555838	0.626647	0.0617054	0.183643	20	0.894899006566718	1.003	0.992 - 1.014	KDM2B	NA	NA
cg07741840	12	NA	121893769	rs11065585	12	121903971	C	G	0.409543	0.0118	0.0064	0.0652196	-1.35011	0.0129707	0	-0.00874002	0.00474109	0.0652618	0.00065345	1.104556e-06	20	0.415755140719092	0.991	0.982 - 1.001	KDM2B	NA	NA
cg07793808	12	NA	122019006	rs12315280	12	122051272	G	A	0.132207	0.0087	0.0105	0.407347	0.514239	0.0451197	4.317661e-30	0.0169182	0.0204724	0.408583	0.173794	0.0207813	20	0.789414674224467	1.017	0.977 - 1.059	KDM2B	NA	NA
cg09151742	12	NA	122018897	rs10840651	12	122038191	T	C	0.129225	-0.001	0.0123	0.935203	0.512718	0.0455618	2.232304e-29	-0.00195039	0.0239904	0.935204	0.935204	0.154947	20	0.985919444105782	0.998	0.952 - 1.046	KDM2B	NA	NA
cg13708645	12	NA	121974305	rs4980986	12	121914808	T	A	0.44831	0.0195	0.0064	0.00231234	0.546594	0.0311705	7.663698e-69	0.0356755	0.0118843	0.00268302	0.00148372	0.000144688	20	0.0758611318431373	1.036	1.012 - 1.061	KDM2B	NA	NA
cg15234492	12	NA	122019076	rs28489288	12	122025219	G	A	0.129225	0.0019	0.0109	0.86162	0.651436	0.0444084	1.015087e-48	0.00291663	0.0167334	0.86163	0.119518	0.041729	20	0.965679463802933	1.003	0.971 - 1.036	KDM2B	NA	NA
cg15695155	12	NA	121973871	rs4980986	12	121914808	T	A	0.44831	0.0195	0.0064	0.00231234	0.437186	0.0323331	1.170865e-41	0.0446034	0.0150061	0.00295534	0.0134702	0.00204944	20	0.0806059183095723	1.046	1.015 - 1.077	KDM2B	NA	NA
cg16655291	12	NA	122012243	rs28506195	12	122012243	T	C	0.202783	0.0123	0.0079	0.11948	-0.674426	0.0381517	6.251746e-70	-0.0182377	0.011759	0.120912	0.218227	0.0305073	20	0.525680488388263	0.982	0.96 - 1.005	KDM2B	NA	NA
cg16837338	12	NA	122018770	rs28489288	12	122025219	G	A	0.129225	0.0019	0.0109	0.86162	0.456364	0.0456275	1.494235e-23	0.00416334	0.023888	0.861641	0.861641	0.0639029	20	0.965679463802933	1.004	0.958 - 1.052	KDM2B	NA	NA
cg17452615	12	NA	122019080	rs28489288	12	122025219	G	A	0.129225	0.0019	0.0109	0.86162	0.546182	0.0452772	1.655109e-33	0.00347869	0.0199588	0.861635	0.240869	0.0778799	20	0.965679463802933	1.003	0.965 - 1.044	KDM2B	NA	NA
cg19998289	12	NA	121861616	rs7295059	12	121829133	G	A	0.0805169	0.0299	0.0142	0.0352362	0.513961	0.0531375	3.954276e-22	0.0581756	0.0282757	0.0396435	0.0396435	0.0126014	19	0.335302077769758	1.06	1.003 - 1.12	KDM2B	1.25912883790535e-05	0.0417905352360692
cg21249371	12	NA	122019117	rs12315280	12	122051272	G	A	0.132207	0.0087	0.0105	0.407347	0.578589	0.045116	1.196082e-37	0.0150366	0.0181854	0.408324	0.231683	0.00463039	20	0.78931631118535	1.015	0.98 - 1.052	KDM2B	NA	NA
cg21340621	12	NA	122020166	rs73227906	12	122021154	A	G	0.185885	-0.0036	0.0074	0.626622	0.35381	0.0420177	3.74921e-17	-0.010175	0.0209501	0.627197	0.627197	0.26141	20	0.895080490277103	0.99	0.95 - 1.031	KDM2B	NA	NA
cg22246785	12	NA	122021013	rs111981508	12	122081406	A	G	0.163022	-0.0025	0.0081	0.757594	0.66509	0.0429687	4.848641e-54	-0.00375889	0.0121812	0.757641	0.757641	0.286954	20	0.937819580800211	0.996	0.973 - 1.02	KDM2B	NA	NA
cg25482146	12	NA	122016415	rs2871132	12	122081113	T	A	0.240557	0.0116	0.0131	0.375889	-0.246911	0.0386807	1.733028e-10	-0.0469805	0.0535636	0.380434	0.340457	0.444598	19	0.775133836032433	0.954	0.859 - 1.06	KDM2B	NA	NA
cg26995224	12	NA	121974146	rs4980986	12	121914808	T	A	0.44831	0.0195	0.0064	0.00231234	0.525598	0.0315528	2.659241e-62	0.0371006	0.0123786	0.00272516	0.00336986	0.000111045	20	0.0766594096848739	1.038	1.013 - 1.063	KDM2B	NA	NA
cg24987648	12	NA	498827	rs520932	12	367902	T	C	0.203777	0.0066	0.0072	0.359317	-0.252648	0.0378875	2.586609e-11	-0.0261234	0.0287662	0.363811	0.363811	0.706995	20	0.763069336779449	0.974	0.921 - 1.031	KDM5A	NA	NA
cg27539046	1	NA	32451252	rs6660562	1	32451343	G	A	0.0298211	0.0266	0.0233	0.253607	-1.34418	0.132974	5.061229e-24	-0.019789	0.0174441	0.256619	0.256619	0.267707	17	0.67836733934061	0.98	0.947 - 1.015	KHDRBS1	NA	NA
cg16060189	10	NA	94350577	rs11187078	10	94340705	G	C	0.364811	-0.0801	0.0089	2.257177e-19	0.481876	0.0330656	4.151446e-48	-0.166225	0.0217076	1.896493e-14	1.589741e-12	2.819975e-11	20	3.4184286325e-11	0.847	0.812 - 0.884	KIF11	NA	NA
cg18863837	10	NA	94352819	rs187499936	10	94391166	T	C	0.0616302	0.068	0.0101	1.665738e-11	-0.509993	0.0580818	1.626153e-18	-0.133335	0.0249559	9.150548e-08	9.150548e-08	5.317533e-08	20	3.24001407403774e-05	0.875	0.833 - 0.919	KIF11	NA	NA
cg22508615	10	NA	94351955	rs4646953	10	94333955	G	A	0.235586	0.0607	0.0095	1.664577e-10	-0.625984	0.0392403	2.734883e-57	-0.0969674	0.0163482	3.003753e-09	1.756819e-14	3.431444e-10	20	1.74870663782609e-06	0.908	0.879 - 0.937	KIF11	NA	NA
cg01552137	8	NA	103666168	rs16869724	8	103688476	A	G	0.0914513	-0.0042	0.0081	0.604097	0.754182	0.0506542	3.89507e-50	-0.00556895	0.0107466	0.604316	0.214591	0.0198885	20	0.886868393577378	0.994	0.974 - 1.016	KLF10	NA	NA
cg12174329	8	NA	103646430	rs4734648	8	103635994	A	G	0.176938	-0.0142	0.0079	0.0722613	0.276489	0.0385963	7.857974e-13	-0.0513583	0.0294583	0.0812596	0.0812596	0.96552	19	0.453603909552737	0.95	0.897 - 1.006	KLF10	NA	NA
cg15849550	8	NA	103698908	rs12156211	8	103698941	G	A	0.236581	0.0045	0.0072	0.531971	-0.225321	0.0398709	1.592615e-08	-0.0199715	0.0321492	0.53446	0.53446	0.643444	3	0.854175612385126	0.98	0.92 - 1.044	KLF10	NA	NA
cg17594632	8	NA	103671986	rs2436941	8	103683725	G	A	0.027833	0.044	0.0289	0.127886	-3.75788	0.0787799	0	-0.0117087	0.00769441	0.12808	0.270342	0.809886	15	0.535977047578665	0.988	0.974 - 1.003	KLF10	NA	NA
cg25338563	8	NA	103669495	rs2436941	8	103683725	G	A	0.027833	0.044	0.0289	0.127886	1.34043	0.10275	6.739218e-39	0.0328253	0.0217066	0.130476	0.112954	0.728962	10	0.539608729462631	1.033	0.99 - 1.078	KLF10	NA	NA
cg25369027	8	NA	103666178	rs56929055	8	103647985	G	T	0.0854871	7e-04	0.0082	0.931971	-0.502785	0.0565952	6.45693e-19	-0.00139224	0.0163099	0.931974	0.931974	0.0182125	20	0.984684295875463	0.999	0.967 - 1.031	KLF10	NA	NA
cg26920673	8	NA	103639885	rs2388192	8	103639933	T	C	0.083499	0.0012	0.0082	0.883652	-1.72947	0.0461962	9.62693e-307	-0.000693856	0.00474138	0.883653	0.597187	0.00971265	20	0.971454802174474	0.999	0.99 - 1.009	KLF10	NA	NA
cg27508314	8	NA	103675497	rs2436941	8	103683725	G	A	0.027833	0.044	0.0289	0.127886	2.17457	0.0997131	1.937083e-105	0.0202339	0.0133223	0.128814	0.214155	0.731506	14	0.537023476302685	1.02	0.994 - 1.047	KLF10	NA	NA
cg02312542	3	NA	126064371	rs12487035	3	126078196	A	T	0.324056	0.0065	0.0067	0.331972	0.29732	0.0356494	7.42156e-17	0.021862	0.0226866	0.335221	0.250339	0.429609	20	0.744365459229603	1.022	0.978 - 1.069	KLF15	NA	NA
cg02749148	3	NA	126076844	rs1358087	3	126078890	C	T	0.379722	-0.0028	0.0063	0.656721	0.833211	0.0307934	3.063152e-161	-0.00336049	0.00756213	0.656765	0.35487	0.243008	20	0.90666649126914	0.997	0.982 - 1.012	KLF15	NA	NA
cg03438417	3	NA	126007325	rs9864305	3	126007150	C	T	0.116302	0.016	0.0105	0.127556	-1.13271	0.0548096	6.98299e-95	-0.0141255	0.009295	0.12859	0.0184864	0.122226	20	0.536784	0.986	0.968 - 1.004	KLF15	NA	NA
cg03670452	3	NA	126007421	rs9864305	3	126007150	C	T	0.116302	0.016	0.0105	0.127556	-0.817334	0.0562711	8.420616e-48	-0.0195758	0.0129171	0.129648	0.00716971	0.186796	20	0.538433	0.981	0.956 - 1.006	KLF15	NA	NA
cg07099588	3	NA	126006495	rs7612364	3	126006518	A	G	0.498012	0.017	0.0077	0.0272588	0.786531	0.0301398	4.041661e-150	0.0216139	0.0098248	0.0278116	0.182475	0.845613	20	0.28505030259158	1.022	1.002 - 1.042	KLF15	NA	NA
cg11830761	3	NA	126007485	rs9864305	3	126007150	C	T	0.116302	0.016	0.0105	0.127556	-0.991865	0.0550162	1.161718e-72	-0.0161312	0.0106239	0.128915	0.0158345	0.123867	20	0.537085397333333	0.984	0.964 - 1.005	KLF15	NA	NA
cg13708016	3	NA	126007563	rs9864305	3	126007150	C	T	0.116302	0.016	0.0105	0.127556	-0.592752	0.0576727	8.867862e-25	-0.0269928	0.0179076	0.131725	0.0303769	0.0996774	12	0.54181746974683	0.973	0.94 - 1.008	KLF15	NA	NA
cg14310703	3	NA	126006903	rs9864305	3	126007150	C	T	0.116302	0.016	0.0105	0.127556	-0.577969	0.0564527	1.338162e-24	-0.0276831	0.0183672	0.131758	0.131758	0.193413	19	0.541841401412776	0.973	0.938 - 1.008	KLF15	NA	NA
cg14339848	3	NA	126062402	rs938389	3	126058762	A	G	0.166998	0.0101	0.0075	0.178088	0.358579	0.0427475	4.932433e-17	0.0281668	0.0211837	0.183637	0.183637	0.211126	20	0.606880770602749	1.029	0.987 - 1.072	KLF15	NA	NA
cg15490784	3	NA	126061950	rs35892873	3	126068948	T	C	0.27833	0.0053	0.0068	0.435737	0.606175	0.0338509	1.036505e-71	0.00874335	0.0112285	0.436171	0.110676	0.343007	20	0.805214580772867	1.009	0.987 - 1.031	KLF15	NA	NA
cg17659797	3	NA	126050699	rs74903102	3	126042109	T	C	0.456262	-0.0029	0.0079	0.713553	0.431003	0.0325746	5.790519e-40	-0.00672848	0.0183364	0.713658	0.732375	0.08478	20	0.924999679181359	0.993	0.958 - 1.03	KLF15	NA	NA
cg19477084	3	NA	126006762	rs9864305	3	126007150	C	T	0.116302	0.016	0.0105	0.127556	-0.507391	0.0572626	7.946537e-19	-0.0315339	0.0209979	0.133158	0.133158	0.22261	11	0.543806341335889	0.969	0.93 - 1.01	KLF15	NA	NA
cg20955328	3	NA	126062648	rs28641515	3	126050764	T	C	0.17495	0.0063	0.0075	0.400908	0.25227	0.0433001	5.674095e-09	0.0249732	0.0300374	0.405746	0.405746	0.14739	18	0.787926805954379	1.025	0.967 - 1.087	KLF15	NA	NA
cg27251709	3	NA	126076857	rs2363941	3	126082419	C	A	0.378728	-0.0032	0.0063	0.611498	0.23339	0.0330991	1.773161e-12	-0.013711	0.0270634	0.612419	0.612419	0.0625957	20	0.889596306663778	0.986	0.935 - 1.04	KLF15	NA	NA
cg00049440	9	NA	73026643	rs3780603	9	73021495	G	A	0.419483	0.0059	0.0071	0.405982	0.45968	0.0315513	4.403195e-48	0.012835	0.0154706	0.406744	0.0635388	0.084657	20	0.788549668011086	1.013	0.983 - 1.044	KLF9	NA	NA
cg02116255	9	NA	73032750	rs78207879	9	73025544	C	T	0.0228628	0.0072	0.026	0.781839	0.719628	0.116144	5.791562e-10	0.0100052	0.0361658	0.782051	0.782051	0.802921	9	0.944120699929165	1.01	0.941 - 1.084	KLF9	NA	NA
cg14647944	9	NA	73095740	rs4745013	9	73087603	A	G	0.310139	0.0024	0.0066	0.71613	0.869035	0.0316482	5.386761e-166	0.00276168	0.00759529	0.716153	0.340002	0.309433	20	0.925460312263969	1.003	0.988 - 1.018	KLF9	NA	NA
cg18957138	9	NA	73027331	rs3780603	9	73021495	G	A	0.419483	0.0059	0.0071	0.405982	0.209477	0.0324677	1.104836e-10	0.0281654	0.0341739	0.409838	0.409838	0.294151	20	0.789897256299067	1.029	0.962 - 1.1	KLF9	NA	NA
cg14526843	3	NA	122233584	rs13073584	3	123580917	T	C	0.0129225	0.0115	0.0487	0.813324	0.915025	0.157571	6.358124e-09	0.012568	0.0532666	0.813476	0.813476	0.166422	4	0.954103161197237	1.013	0.912 - 1.124	KPNA1	NA	NA
cg27089219	3	NA	122234258	rs6771201	3	122101721	T	C	0.408549	0.0081	0.0063	0.198543	0.175754	0.031981	3.894727e-08	0.0460872	0.0368136	0.210603	0.210603	0.09278	20	0.638911807030036	1.047	0.974 - 1.126	KPNA1	NA	NA
cg01269191	12	NA	25404803	rs7311692	12	25404338	G	C	0.0725646	0.0234	0.0112	0.036682	0.538588	0.0609106	9.379609e-19	0.043447	0.0213677	0.0420225	0.0420225	0.945668	17	0.344539165229181	1.044	1.002 - 1.089	KRAS	0.0869876775228957	0.970877012356954
cg07692853	12	NA	25404568	rs11047917	12	25396576	T	C	0.0636183	0.0172	0.0115	0.134744	0.509589	0.0644572	2.661233e-15	0.0337527	0.0229675	0.141674	0.141674	0.93437	17	0.555495618740849	1.034	0.989 - 1.082	KRAS	NA	NA
cg09265876	12	NA	25537944	rs7952763	12	25551695	T	C	0.0606362	0.0056	0.0091	0.538301	0.702996	0.0593319	2.189939e-32	0.00796591	0.0129621	0.538848	0.284772	0.341889	20	0.856494532364463	1.008	0.983 - 1.034	KRAS	NA	NA
cg11646730	12	NA	25404502	rs11047917	12	25396576	T	C	0.0636183	0.0172	0.0115	0.134744	0.877623	0.0633075	1.063642e-43	0.0195984	0.0131796	0.137009	0.450221	0.878592	20	0.548883553019618	1.02	0.994 - 1.046	KRAS	NA	NA
cg13412066	12	NA	25538294	rs10743561	12	25544628	T	C	0.116302	0.0114	0.0094	0.225219	0.459582	0.0484358	2.344063e-21	0.0248051	0.0206198	0.228984	0.267345	0.416757	20	0.655961049446855	1.025	0.985 - 1.067	KRAS	NA	NA
cg13442495	12	NA	25404467	rs11047917	12	25396576	T	C	0.0636183	0.0172	0.0115	0.134744	0.75318	0.0627566	3.48464e-33	0.0228365	0.0153867	0.137763	0.137763	0.835695	20	0.549878542222033	1.023	0.993 - 1.054	KRAS	NA	NA
cg13910046	12	NA	25538221	rs11047990	12	25544576	G	A	0.256461	0.0024	0.0067	0.720187	-0.409519	0.0363761	2.116975e-29	-0.00586053	0.0163689	0.720322	0.334977	0.470012	18	0.9271237654221	0.994	0.963 - 1.027	KRAS	NA	NA
cg17197538	12	NA	25404353	rs7311692	12	25404338	G	C	0.0725646	0.0234	0.0112	0.036682	0.336348	0.061211	3.909608e-08	0.0695709	0.0356247	0.0508332	0.0508332	0.725313	7	0.373459683955165	1.072	1 - 1.15	KRAS	NA	NA
cg20074699	12	NA	25404488	rs11047917	12	25396576	T	C	0.0636183	0.0172	0.0115	0.134744	0.581684	0.0639622	9.530337e-20	0.0295693	0.0200358	0.13999	0.13999	0.880402	16	0.553429559758772	1.03	0.99 - 1.071	KRAS	NA	NA
cg25134647	12	NA	25454990	rs4963868	12	25454814	T	C	0.432406	-0.0052	0.0062	0.401632	1.2713	0.0152705	0	-0.00409031	0.00487716	0.401656	0.640842	0.166457	20	0.786103520901194	0.996	0.986 - 1.005	KRAS	NA	NA
cg25451893	12	NA	25538177	rs7961134	12	25544800	T	C	0.127237	0.0131	0.0091	0.149992	0.593602	0.0472371	3.229372e-36	0.0220686	0.0154304	0.152658	0.279479	0.370449	20	0.569822111982796	1.022	0.992 - 1.054	KRAS	NA	NA
cg25572367	12	NA	25538380	rs76351655	12	25569703	T	C	0.0397614	5e-04	0.0159	0.974913	0.759395	0.0814057	1.073613e-20	0.000658419	0.0209378	0.974914	0.719403	0.187957	20	0.994568863140984	1.001	0.96 - 1.043	KRAS	NA	NA
cg27093546	12	NA	25404596	rs11047908	12	25384459	G	A	0.0636183	0.0207	0.011	0.0598607	0.569254	0.063991	5.797954e-19	0.0363634	0.0197512	0.0656104	0.0656104	0.929354	20	0.416610271352157	1.037	0.998 - 1.078	KRAS	NA	NA
cg03059535	17	NA	38979140	rs78125548	17	39012547	T	G	0.0894632	0.0095	0.0148	0.520943	-1.41744	0.0604943	2.070639e-121	-0.00670224	0.0104453	0.5211	0.713477	0.818302	20	0.847480552787272	0.993	0.973 - 1.014	KRT10	NA	NA
cg13672106	17	NA	38984421	rs4399585	17	39026585	T	C	0.286282	0.0023	0.0068	0.735186	-0.419842	0.0375735	5.472662e-29	-0.00547825	0.016204	0.735303	0.577235	0.86971	20	0.93189779015215	0.995	0.963 - 1.027	KRT10	NA	NA
cg01089331	4	NA	18024929	rs6845118	4	17939740	T	G	0.127237	0.0136	0.0105	0.195238	-0.338916	0.045328	7.605677e-14	-0.040128	0.0314426	0.201874	0.201874	0.00813841	20	0.628742521814255	0.961	0.903 - 1.022	LCORL	NA	NA
cg08925142	4	NA	18023851	rs35622894	4	17929747	C	T	0.105368	0.0196	0.0111	0.0774351	-0.62381	0.0476401	3.553345e-39	-0.0314198	0.0179549	0.080131	0.080131	0.0112608	20	0.451457021085532	0.969	0.936 - 1.004	LCORL	NA	NA
cg12196642	4	NA	18937545	rs11736810	4	18937568	T	C	0.39662	0.0136	0.0065	0.036411	-0.600354	0.033054	1.016756e-73	-0.0226533	0.0108985	0.0376577	0.113139	0.767726	20	0.327244052141665	0.978	0.957 - 0.999	LCORL	NA	NA
cg00666422	7	NA	127881440	rs10954173	7	127891440	A	G	0.38171	0.0151	0.0072	0.0359739	0.210281	0.0336846	4.302324e-10	0.0718088	0.0361205	0.046808	0.046808	0.414324	17	0.359675158976881	1.074	1.001 - 1.153	LEP	4.50473686146342e-05	0.559632063253777
cg00840332	7	NA	127881269	rs10249476	7	127877026	T	G	0.371769	0.0162	0.0072	0.024449	0.207803	0.0340743	1.070597e-09	0.0779586	0.0369312	0.0347796	0.0347796	0.420312	11	0.315657918803253	1.081	1.006 - 1.162	LEP	7.36078522381639e-05	0.380641968379457
cg01745789	7	NA	127911866	rs10231132	7	127913274	T	C	0.196819	0.0113	0.009	0.209277	0.596907	0.03952	1.525781e-51	0.0189309	0.0151297	0.210847	0.32216	0.816771	11	0.639200404721863	1.019	0.989 - 1.05	LEP	NA	NA
cg02962944	7	NA	127912035	rs10954177	7	127912958	T	A	0.210736	0.0121	0.0089	0.173972	0.697882	0.0379187	1.204823e-75	0.0173382	0.0127876	0.175145	0.324565	0.762712	13	0.598655512982277	1.017	0.992 - 1.043	LEP	NA	NA
cg07428004	7	NA	127912372	rs4731437	7	127912566	T	C	0.140159	0.0113	0.0102	0.26793	0.904437	0.0469606	1.175571e-82	0.012494	0.0112964	0.26872	0.416889	0.591442	12	0.689179529975101	1.013	0.99 - 1.035	LEP	NA	NA
cg07617283	7	NA	127913660	rs7811892	7	127923778	T	C	0.45328	-0.011	0.0066	0.0955807	-0.810703	0.0286635	5.511858e-176	0.0135685	0.0081552	0.0961563	0.0878183	0.0375741	20	0.480576410312467	1.014	0.998 - 1.03	LEP	NA	NA
cg08234689	7	NA	127910927	rs7811892	7	127923778	T	C	0.45328	-0.011	0.0066	0.0955807	-0.875746	0.0273971	3.352973e-224	0.0125607	0.00754667	0.0960314	0.0684035	0.0314361	20	0.480319062413959	1.013	0.998 - 1.028	LEP	NA	NA
cg11859982	7	NA	127907529	rs57060449	7	127928231	C	T	0.461233	-0.0113	0.0066	0.0868743	-0.345909	0.032255	7.83723e-27	0.0326676	0.0193218	0.0908922	0.0908922	0.0763149	20	0.47085685611805	1.033	0.995 - 1.073	LEP	NA	NA
cg13454199	7	NA	127914981	rs4731435	7	127912044	C	T	0.442346	8e-04	0.0068	0.906347	-0.308824	0.0328047	4.774607e-21	-0.00259047	0.0220207	0.906355	0.906355	0.0390697	18	0.978055824061709	0.997	0.955 - 1.041	LEP	NA	NA
cg15758240	7	NA	127876829	rs1349419	7	127877213	A	G	0.44831	0.009	0.0068	0.185659	0.571417	0.0309423	3.795281e-76	0.0157503	0.0119308	0.186787	0.137545	0.00534533	20	0.610934998639076	1.016	0.992 - 1.04	LEP	NA	NA
cg20245362	7	NA	127911367	rs57060449	7	127928231	C	T	0.461233	-0.0113	0.0066	0.0868743	-0.908912	0.0268096	6.114504e-252	0.0124324	0.00727068	0.0872766	0.0706638	0.0792695	20	0.464139207188653	1.013	0.998 - 1.027	LEP	NA	NA
cg20372230	7	NA	127911967	rs57060449	7	127928231	C	T	0.461233	-0.0113	0.0066	0.0868743	-0.612282	0.030653	9.152653e-89	0.0184556	0.0108189	0.088033	0.197265	0.0887259	20	0.465152099329162	1.019	0.997 - 1.04	LEP	NA	NA
cg21885361	7	NA	127911034	rs7811892	7	127923778	T	C	0.45328	-0.011	0.0066	0.0955807	-0.884445	0.0270959	1.064955e-233	0.0124372	0.00747203	0.0960129	0.0695562	0.0346947	20	0.480319062413959	1.013	0.998 - 1.027	LEP	NA	NA
cg26209990	7	NA	127911258	rs7811892	7	127923778	T	C	0.45328	-0.011	0.0066	0.0955807	-0.996498	0.0251931	0	0.0110387	0.00662907	0.095875	0.0683298	0.0313691	20	0.480015357042893	1.011	0.998 - 1.024	LEP	NA	NA
cg08881019	1	NA	156096178	rs2908712	1	156102100	A	C	0.0646123	-0.0083	0.0229	0.717019	0.682866	0.0823142	1.078152e-16	-0.0121547	0.0335671	0.717277	0.717277	0.00121175	7	0.925863156240103	0.988	0.925 - 1.055	LMNA	NA	NA
cg11203905	1	NA	156107559	rs4641	1	156107534	T	C	0.224652	0.0121	0.0075	0.106672	0.248221	0.0362671	7.687623e-12	0.0487468	0.0310431	0.116346	0.116346	0.230212	7	0.517867262927964	1.05	0.988 - 1.116	LMNA	NA	NA
cg17453456	1	NA	156094519	rs10158218	1	156102604	A	C	0.0646123	-0.0096	0.0282	0.733536	-1.98488	0.0771551	6.004074e-146	0.00483656	0.0142086	0.733559	0.457067	0.141311	20	0.931482350299401	1.005	0.977 - 1.033	LMNA	NA	NA
cg18276016	1	NA	156076340	rs915179	1	156078249	G	A	0.383698	-0.0084	0.0072	0.243345	0.677384	0.0306289	2.226981e-108	-0.0124007	0.0106439	0.244	0.213585	0.500423	20	0.667438397951442	0.988	0.967 - 1.008	LMNA	NA	NA
cg19238380	1	NA	156093948	rs568036	1	156110166	G	A	0.0656064	-0.0038	0.0233	0.870448	-1.30419	0.0809257	1.972997e-58	0.00291369	0.0178664	0.870454	0.870454	0.0806513	20	0.96823855288142	1.003	0.968 - 1.039	LMNA	NA	NA
cg24674445	1	NA	156076363	rs915179	1	156078249	G	A	0.383698	-0.0084	0.0072	0.243345	1.099	0.0240226	0	-0.00764331	0.00655353	0.243498	0.0903868	0.416414	20	0.667101235546852	0.992	0.98 - 1.005	LMNA	NA	NA
cg26667550	1	NA	156098772	rs568036	1	156110166	G	A	0.0656064	-0.0038	0.0233	0.870448	-2.41001	0.0695439	3.80973e-263	0.00157675	0.0096681	0.870449	0.340979	0.0724699	20	0.96823855288142	1.002	0.983 - 1.021	LMNA	NA	NA
cg27182012	1	NA	156095157	rs610918	1	156089920	T	C	0.0656064	-0.0059	0.0229	0.796683	-1.306	0.0808195	9.74906e-59	0.00451762	0.0175367	0.796709	0.796709	0.0622762	20	0.949559566553942	1.005	0.971 - 1.04	LMNA	NA	NA
cg09073493	2	NA	44279420	rs188634891	2	44302748	G	T	0.236581	0.0042	0.0136	0.757456	-0.258965	0.0370745	2.848707e-12	-0.0162184	0.052568	0.757685	0.757685	0.379907	20	0.937819580800211	0.984	0.888 - 1.091	LRPPRC	NA	NA
cg19572912	2	NA	44264617	rs4541287	2	44323064	C	G	0.0636183	0.0244	0.0175	0.163231	-0.436385	0.0686352	2.043509e-10	-0.055914	0.0410552	0.173222	0.173222	0.758025	20	0.595966468653648	0.946	0.873 - 1.025	LRPPRC	NA	NA
cg03818576	11	NA	40312660	rs7941452	11	40312711	A	C	0.329026	0.0067	0.0069	0.331541	-0.211723	0.0341358	5.56183e-10	-0.0316451	0.0329867	0.337393	0.337393	0.792589	20	0.746442616553775	0.969	0.908 - 1.034	LRRC4C	NA	NA
cg08072402	11	NA	41481502	rs1506714	11	41506412	A	C	0.421471	-0.0088	0.0068	0.195625	-0.210692	0.0337993	4.557552e-10	0.0417671	0.0329628	0.205119	0.205119	0.369825	20	0.633338885650298	1.043	0.977 - 1.112	LRRC4C	NA	NA
cg09797334	11	NA	39183488	rs11517949	11	39095088	A	G	0.286282	-0.0012	0.0078	0.877731	-0.356573	0.0355464	1.111866e-23	0.00336537	0.0218775	0.877745	0.877745	0.0135865	20	0.969494332642023	1.003	0.961 - 1.047	LRRC4C	NA	NA
cg14687029	11	NA	41519708	rs1911165	11	41518672	T	C	0.158052	-0.0035	0.0099	0.723687	0.323275	0.0464498	3.410559e-12	-0.0108267	0.0306635	0.724028	0.741854	0.51837	20	0.928207640252656	0.989	0.932 - 1.051	LRRC4C	NA	NA
cg15681577	11	NA	41481497	rs11036424	11	41519049	G	A	0.369781	-0.0081	0.0066	0.21972	-0.19991	0.0347518	8.793217e-09	0.0405182	0.0337579	0.230038	0.230038	0.305998	20	0.656716817160772	1.041	0.975 - 1.113	LRRC4C	NA	NA
cg19485748	11	NA	41435441	rs2956781	11	41441779	G	A	0.493042	-0.0083	0.0064	0.194674	0.470003	0.0320102	8.297115e-49	-0.0176595	0.01367	0.196411	0.20892	0.883553	20	0.622961832887836	0.982	0.957 - 1.009	LRRC4C	NA	NA
cg24638253	11	NA	41481578	rs2017068	11	41455326	C	T	0.156064	-0.0084	0.0113	0.457262	0.330258	0.0466533	1.452306e-12	-0.0254347	0.0344038	0.459726	0.493203	0.228027	20	0.818199275919606	0.975	0.911 - 1.043	LRRC4C	NA	NA
cg24859393	11	NA	41809894	rs10768750	11	41821436	C	G	0.294235	-0.0029	0.0067	0.665134	-0.607403	0.0340917	5.241549e-71	0.00477442	0.0110338	0.665227	0.316855	0.0603617	20	0.909949112768131	1.005	0.983 - 1.027	LRRC4C	NA	NA
cg27130665	11	NA	40316514	rs10160576	11	40320027	G	A	0.356859	0.0069	0.0067	0.30308	0.198504	0.0340377	5.480548e-09	0.03476	0.0342747	0.310507	0.310507	0.869484	16	0.725764350923023	1.035	0.968 - 1.107	LRRC4C	NA	NA
cg13213009	8	NA	74903761	rs8075	8	74888616	C	G	0.149105	-0.0015	0.01	0.880765	-1.05586	0.0439252	1.122877e-127	0.00142064	0.00947114	0.880767	0.628367	0.790057	20	0.970494994933465	1.001	0.983 - 1.02	LY96	NA	NA
cg23732024	8	NA	74903801	rs8075	8	74888616	C	G	0.149105	-0.0015	0.01	0.880765	-1.24819	0.0417417	1.812554e-196	0.00120174	0.00801169	0.880766	0.529691	0.536788	20	0.970494994933465	1.001	0.986 - 1.017	LY96	NA	NA
cg01784819	7	NA	1569242	rs7806521	7	1565185	A	G	0.430417	-0.0065	0.0065	0.31731	0.18838	0.032609	7.607279e-09	-0.0345046	0.0350178	0.324454	0.324454	0.203324	17	0.736799195972246	0.966	0.902 - 1.035	MAFK	NA	NA
cg01938825	7	NA	1563708	rs7806521	7	1565185	A	G	0.430417	-0.0065	0.0065	0.31731	1.00277	0.0248922	0	-0.00648207	0.00648407	0.31746	0.0155047	0.109012	20	0.73115420264274	0.994	0.981 - 1.006	MAFK	NA	NA
cg03207121	7	NA	1576174	rs3735654	7	1575611	G	A	0.415507	-0.0069	0.0065	0.288445	0.295668	0.0310721	1.807555e-21	-0.023337	0.0221205	0.291428	0.291428	0.11958	20	0.708664013204317	0.977	0.935 - 1.02	MAFK	NA	NA
cg03331514	7	NA	1577016	rs3735656	7	1580921	C	T	0.427435	-0.0072	0.0065	0.267995	0.223738	0.0321896	3.636807e-12	-0.0321806	0.0294185	0.274004	0.274004	0.156247	20	0.693029639736636	0.968	0.914 - 1.026	MAFK	NA	NA
cg04344923	7	NA	1569228	rs6463898	7	1563272	C	G	0.430417	-0.0063	0.0065	0.33243	0.263953	0.0319769	1.525603e-16	-0.0238679	0.0247948	0.33574	0.33574	0.205412	18	0.744825167692308	0.976	0.93 - 1.025	MAFK	NA	NA
cg04358131	7	NA	1572252	rs151160873	7	1471591	A	G	0.028827	0.0089	0.0282	0.752304	0.650445	0.118403	3.940812e-08	0.0136829	0.0434264	0.752698	0.752698	NA	NA	0.937075707348404	1.014	0.931 - 1.104	MAFK	NA	NA
cg04501217	7	NA	1583129	rs3735656	7	1580921	C	T	0.427435	-0.0072	0.0065	0.267995	-0.267288	0.030769	3.724227e-18	0.0269373	0.0245153	0.271857	0.271857	0.120765	20	0.691333895734983	1.027	0.979 - 1.078	MAFK	NA	NA
cg05279413	7	NA	1572327	rs151160873	7	1471591	A	G	0.028827	0.0089	0.0282	0.752304	0.816772	0.119322	7.640712e-12	0.0108966	0.0345628	0.752558	0.752558	0.00601213	4	0.937075707348404	1.011	0.945 - 1.082	MAFK	NA	NA
cg09329079	7	NA	1582834	rs1550010	7	1584735	G	A	0.383698	-0.0113	0.0066	0.0868743	-0.503468	0.0317371	1.130091e-56	0.0224443	0.0131852	0.0887112	0.189029	0.0502983	20	0.466290718343428	1.023	0.997 - 1.049	MAFK	NA	NA
cg17469039	7	NA	1575824	rs3808338	7	1576704	C	A	0.416501	-0.0067	0.0065	0.302649	-0.247023	0.0314282	3.844464e-15	0.027123	0.0265387	0.306772	0.306772	0.114863	20	0.722385285825545	1.027	0.975 - 1.082	MAFK	NA	NA
cg17608706	7	NA	1581683	rs1124871	7	1588768	G	A	0.379722	-0.0118	0.0067	0.0782056	-0.18592	0.0324144	9.710218e-09	0.0634682	0.0376976	0.0922566	0.0922566	0.14336	18	0.473586237910072	1.066	0.99 - 1.147	MAFK	NA	NA
cg25510838	7	NA	1560381	rs6978445	7	1565409	A	G	0.367793	-0.011	0.0066	0.0955807	0.287881	0.0323651	5.852821e-19	-0.0382102	0.0233251	0.101389	0.101389	0.0524268	20	0.489955743297587	0.963	0.919 - 1.008	MAFK	NA	NA
cg27376870	7	NA	1581583	rs3735655	7	1579480	A	G	0.0427435	0.0213	0.0167	0.20215	-2.5024	0.0615487	0	-0.00851182	0.00667687	0.202372	0.0106057	0.201618	20	0.629299836739433	0.992	0.979 - 1.005	MAFK	NA	NA
cg10073842	15	NA	23894198	rs850812	15	23895828	C	T	0.446322	-0.0026	0.0065	0.689156	0.266123	0.0329425	6.562054e-16	-0.00976991	0.0244547	0.689517	0.689517	0.631763	15	0.917071142379035	0.99	0.944 - 1.039	MAGEL2	NA	NA
cg11591719	15	NA	23894841	rs850816	15	23894516	T	C	0.4334	0.0025	0.0064	0.696074	-0.183945	0.0332188	3.070409e-08	-0.013591	0.0348794	0.69679	0.69679	0.667674	14	0.919729947365457	0.987	0.921 - 1.056	MAGEL2	NA	NA
cg03250779	19	NA	7970466	rs4804833	19	7970635	A	G	0.402584	0.0408	0.0064	1.82963e-10	0.228842	0.0313049	2.669454e-13	0.178289	0.0371078	1.550459e-06	1.550459e-06	0.532595	15	0.000302759420979167	1.195	1.111 - 1.285	MAP2K7	0.99491146447708	0.714898878023868
cg19435526	19	NA	7965813	rs2115107	19	7968168	A	G	0.397614	0.0451	0.0065	3.963929e-12	0.350625	0.0324068	2.783814e-27	0.128628	0.0220229	5.200261e-09	2.504903e-07	0.0385225	20	2.75378792954802e-06	1.137	1.089 - 1.187	MAP2K7	0.999793910645024	0.97832318393172
cg23850205	19	NA	7967913	rs4804833	19	7970635	A	G	0.402584	0.0408	0.0064	1.82963e-10	-0.732092	0.0303628	1.893871e-128	-0.0557307	0.00904246	7.128175e-10	1.167548e-07	0.359237	20	4.51435028885135e-07	0.946	0.929 - 0.963	MAP2K7	0.995100291740938	0.771848738098191
cg25355137	19	NA	7964615	rs45603833	19	7964616	C	G	0.248509	-0.0204	0.0098	0.037376	1.16181	0.029005	0	-0.0175588	0.00844651	0.0376332	0.00181406	6.427463e-08	20	0.327201834495549	0.983	0.966 - 0.999	MAP2K7	NA	NA
cg27497751	19	NA	7967946	rs4804833	19	7970635	A	G	0.402584	0.0408	0.0064	1.82963e-10	-0.597408	0.0313474	5.675176e-81	-0.068295	0.0112964	1.487474e-09	2.323238e-07	0.399839	20	8.99489922709678e-07	0.934	0.914 - 0.955	MAP2K7	0.996136304198707	0.606647407068329
cg00857862	3	NA	47952509	rs145788158	3	49642076	A	G	0.0168986	0.0768	0.0306	0.0120798	-3.43666	0.163611	5.888847e-98	-0.0223473	0.00896732	0.0126998	0.053984	0.0150346	20	0.194185165725938	0.978	0.961 - 0.995	MAP4	NA	NA
cg05959577	3	NA	48129425	rs7429990	3	47901803	A	C	0.271372	-0.0137	0.0087	0.115323	0.658649	0.0351388	2.160093e-78	-0.0208002	0.0132554	0.116605	0.000608603	0.182743	20	0.518323877311961	0.979	0.954 - 1.005	MAP4	NA	NA
cg17215036	3	NA	48129188	rs6783629	3	47966449	T	C	0.299205	-0.0136	0.0072	0.0589067	0.59945	0.0340578	2.421694e-69	-0.0226875	0.01208	0.0603668	0.0114161	0.196557	20	0.401685913267552	0.978	0.955 - 1.001	MAP4	NA	NA
cg20377376	3	NA	48031771	rs4858879	3	48064367	T	C	0.27336	-0.0155	0.0091	0.0885126	-0.237244	0.0359189	3.976028e-11	0.0653337	0.0396121	0.0990787	0.0990787	0.26112	20	0.485885949121523	1.068	0.988 - 1.154	MAP4	NA	NA
cg27405988	3	NA	48171915	rs6797587	3	48197614	A	G	0.314115	-0.0131	0.0069	0.0576236	-0.36431	0.0342851	2.258345e-26	0.0359584	0.0192399	0.0616293	0.0307328	0.332116	20	0.405511971793612	1.037	0.998 - 1.076	MAP4	NA	NA
cg00014104	22	NA	22220367	rs5750113	22	22220074	C	T	0.476143	2e-04	0.0063	0.974675	-0.201518	0.0322308	4.043171e-10	-0.000992466	0.0312631	0.974675	0.974675	0.127662	20	0.994568863140984	0.999	0.94 - 1.062	MAPK1	NA	NA
cg03321319	22	NA	22222323	rs9607340	22	22222320	G	T	0.49006	-0.0008	0.0064	0.900524	-0.390366	0.0317874	1.15239e-34	0.00204936	0.0163957	0.900529	0.8424	0.0287758	20	0.976622375151859	1.002	0.97 - 1.035	MAPK1	NA	NA
cg00324827	4	NA	86936356	rs1201	4	86936468	G	A	0.127237	0.0177	0.0078	0.0232543	-0.870403	0.0437112	3.164726e-88	-0.0203354	0.00901936	0.0241561	0.32468	0.85893	20	0.266343079835391	0.98	0.963 - 0.997	MAPK10	NA	NA
cg02045669	4	NA	87514906	rs72665712	4	87411188	A	G	0.291252	0.0046	0.0066	0.485822	-0.280193	0.0341662	2.386398e-16	-0.0164173	0.0236401	0.48739	0.48739	0.941333	20	0.83125089300726	0.984	0.939 - 1.03	MAPK10	NA	NA
cg21333589	4	NA	87468622	rs7661844	4	87468625	C	T	0.463221	0.0047	0.0062	0.448412	-0.475703	0.0311852	1.545242e-52	-0.00988012	0.0130494	0.448972	0.617383	0.856641	20	0.81183829561192	0.99	0.965 - 1.016	MAPK10	NA	NA
cg05241265	10	NA	49614052	rs7075976	10	49614277	G	A	0.395626	-0.0095	0.0064	0.13771	-0.382234	0.0330661	6.594397e-31	0.0248539	0.0168812	0.140944	0.140944	0.307295	20	0.554587200999118	1.025	0.992 - 1.06	MAPK8	NA	NA
cg00262681	5	NA	179720254	rs7702282	5	179720255	A	G	0.296223	0.0022	0.0067	0.742641	-0.96035	0.031633	1.906237e-202	-0.00229083	0.00697703	0.742655	0.0727276	0.132012	20	0.933857087969108	0.998	0.984 - 1.011	MAPK9	NA	NA
cg01192746	5	NA	179717478	rs35703820	5	179717446	T	C	0.157058	0.0095	0.008	0.235031	0.524639	0.0428378	1.740795e-34	0.0181077	0.0153201	0.237223	0.0505612	0.255604	20	0.662374841917344	1.018	0.988 - 1.049	MAPK9	NA	NA
cg02891314	5	NA	179741120	rs55901738	5	179741374	A	C	0.39165	-0.0026	0.0064	0.684559	-1.20822	0.0222305	0	0.00215193	0.00529719	0.684567	0.0741211	0.00181219	20	0.915136903758713	1.002	0.992 - 1.013	MAPK9	NA	NA
cg06570125	5	NA	179723634	rs3805705	5	179738237	C	T	0.247515	-0.0044	0.0077	0.567709	-0.50308	0.0381048	8.48183e-40	0.00874613	0.01532	0.568071	0.0213272	0.0797152	20	0.871217459417895	1.009	0.979 - 1.04	MAPK9	NA	NA
cg13944838	5	NA	179740914	rs55901738	5	179741374	A	C	0.39165	-0.0026	0.0064	0.684559	-1.15491	0.0236794	0	0.00225125	0.00554173	0.684569	0.0910804	0.00269394	20	0.915136903758713	1.002	0.991 - 1.013	MAPK9	NA	NA
cg14794799	5	NA	179740188	rs55901738	5	179741374	A	C	0.39165	-0.0026	0.0064	0.684559	0.392925	0.0334428	7.132272e-32	-0.00661704	0.0162978	0.684737	0.684737	0.0146178	20	0.915136903758713	0.993	0.962 - 1.026	MAPK9	NA	NA
cg17202909	5	NA	179743586	rs73811354	5	179738087	A	G	0.0626243	0.0068	0.0147	0.643662	0.342564	0.0605593	1.543308e-08	0.0198503	0.0430549	0.644766	0.644766	0.0804235	17	0.902061431712341	1.02	0.938 - 1.11	MAPK9	NA	NA
cg19810457	5	NA	179674356	rs6887544	5	179712451	T	C	0.00795229	-0.0124	0.0504	0.805658	-5.04826	0.133839	0	0.00245629	0.00998385	0.805662	0.752763	0.129087	13	0.951434306872441	1.002	0.983 - 1.022	MAPK9	NA	NA
cg23221052	5	NA	179740743	rs55901738	5	179741374	A	C	0.39165	-0.0026	0.0064	0.684559	-1.13444	0.0243684	0	0.00229188	0.00564176	0.68457	0.0679606	0.00190812	20	0.915136903758713	1.002	0.991 - 1.013	MAPK9	NA	NA
cg23248424	5	NA	179741104	rs55901738	5	179741374	A	C	0.39165	-0.0026	0.0064	0.684559	-1.19808	0.022676	0	0.00217014	0.00534203	0.684568	0.0451889	0.00183334	20	0.915136903758713	1.002	0.992 - 1.013	MAPK9	NA	NA
cg26918954	5	NA	179728553	rs888926	5	179738101	A	G	0.28827	0.0053	0.007	0.448964	-0.297106	0.0344712	6.757679e-18	-0.0178388	0.0236514	0.450706	0.450706	0.0219037	20	0.813101571090367	0.982	0.938 - 1.029	MAPK9	NA	NA
cg22797968	5	NA	138629998	rs10052399	5	138668504	T	C	0.289264	-0.0067	0.007	0.338495	-0.327138	0.0353622	2.222459e-20	0.0204806	0.0215119	0.341066	0.341066	0.498288	20	0.747847270075554	1.021	0.979 - 1.065	MATR3	NA	NA
cg16583315	14	NA	65563665	rs942628	14	65539463	G	C	0.365805	0.0066	0.0063	0.294814	-0.714907	0.0310552	2.906498e-117	-0.00923197	0.00882146	0.295314	0.219745	0.433603	20	0.712679345528979	0.991	0.974 - 1.008	MAX	NA	NA
cg11188443	20	NA	54824646	rs6014706	20	54932972	T	C	0.285288	-0.0083	0.0067	0.215417	0.258855	0.0373486	4.185484e-12	-0.0320643	0.0262935	0.222662	0.192288	0.0503738	20	0.649978098103336	0.968	0.92 - 1.02	MC3R	NA	NA
cg19226099	20	NA	54824085	rs3827103	20	54824029	A	G	0.0765408	0.0168	0.0087	0.0534788	0.480431	0.0632716	3.122204e-14	0.0349686	0.0186852	0.0612808	0.0612808	0.540999	15	0.404441155396747	1.036	0.998 - 1.074	MC3R	NA	NA
cg19984742	20	NA	54824490	rs6014684	20	54891051	C	G	0.276342	-0.008	0.0067	0.232466	0.279962	0.038716	4.788337e-13	-0.0285753	0.0242559	0.238766	0.0486297	0.0290613	20	0.66371981191613	0.972	0.927 - 1.019	MC3R	NA	NA
cg20553766	20	NA	54824583	rs6014706	20	54932972	T	C	0.285288	-0.0083	0.0067	0.215417	0.23865	0.0376652	2.356816e-10	-0.034779	0.0286062	0.224066	0.224066	0.0565048	20	0.651407366219024	0.966	0.913 - 1.022	MC3R	NA	NA
cg21817284	20	NA	54823279	rs6014682	20	54888167	G	A	0.275348	-0.0103	0.0068	0.129847	0.242632	0.0382021	2.135457e-10	-0.0424511	0.028812	0.140647	0.140647	0.201139	20	0.554450910295231	0.958	0.906 - 1.014	MC3R	NA	NA
cg27200315	3	NA	182833742	rs955861	3	182860626	A	T	0.154076	0.0035	0.0075	0.640738	-0.386863	0.0487783	2.172843e-15	-0.00904712	0.0194202	0.641315	0.891639	0.447648	20	0.900589340784467	0.991	0.954 - 1.029	MCCC1	NA	NA
cg13793354	5	NA	70882903	rs149519	5	70955522	T	C	0.408549	0.0164	0.0066	0.0129607	0.236846	0.0324235	2.777538e-13	0.0692433	0.0294343	0.0186494	0.0186494	0.0276777	18	0.237906123619048	1.072	1.012 - 1.135	MCCC2	0.0700924573733306	0.288007086300178
cg21626163	5	NA	70882722	rs10079014	5	70762191	G	A	0.335984	2e-04	0.0065	0.975454	0.538837	0.0335255	3.981597e-58	0.00037117	0.012063	0.975454	0.975454	0.0486079	19	0.994568863140984	1	0.977 - 1.024	MCCC2	NA	NA
cg01761966	6	NA	52173014	rs73741649	6	52173072	A	G	0.0974155	-0.0038	0.0091	0.676253	-0.70825	0.0512258	1.775419e-43	0.00536534	0.0128544	0.676392	0.882617	0.284349	20	0.912955223820633	1.005	0.98 - 1.031	MCM3	NA	NA
cg02243303	6	NA	52147973	rs9474192	6	52148465	G	T	0.301193	-0.0031	0.0065	0.633417	-0.501995	0.0329182	1.651703e-52	0.00617536	0.0129547	0.633583	0.206124	0.769609	20	0.897117178474876	1.006	0.981 - 1.032	MCM3	NA	NA
cg05624930	6	NA	52172005	rs73741649	6	52173072	A	G	0.0974155	-0.0038	0.0091	0.676253	-0.772227	0.0507002	2.19412e-52	0.00492084	0.0117885	0.676367	0.400879	0.224344	20	0.912955223820633	1.005	0.982 - 1.028	MCM3	NA	NA
cg07333545	6	NA	52170606	rs60027449	6	52161535	T	C	0.105368	-0.0116	0.0076	0.126931	-0.455449	0.0515742	1.038001e-18	0.0254694	0.0169342	0.132577	0.132577	0.372859	16	0.542966489077246	1.026	0.992 - 1.06	MCM3	NA	NA
cg13912224	6	NA	52172083	rs73741649	6	52173072	A	G	0.0974155	-0.0038	0.0091	0.676253	-0.72905	0.0510283	2.631395e-46	0.00521226	0.0124873	0.676383	0.213182	0.254671	20	0.912955223820633	1.005	0.981 - 1.03	MCM3	NA	NA
cg22237300	6	NA	52171973	rs73741649	6	52173072	A	G	0.0974155	-0.0038	0.0091	0.676253	-0.909132	0.050153	1.945209e-73	0.00417981	0.0100122	0.676333	0.730525	0.393108	20	0.912955223820633	1.004	0.985 - 1.024	MCM3	NA	NA
cg11220133	8	NA	48873533	rs143574790	8	47172105	C	T	0.00596421	0.4062	0.3485	0.24379	-0.964288	0.161178	2.194178e-09	-0.421244	0.368201	0.2526	0.2526	0.148294	16	0.674253089695037	0.656	0.319 - 1.35	MCM4	NA	NA
cg00199549	22	NA	35795374	rs1078979	22	35795413	G	A	0.358847	0.0054	0.0065	0.406104	0.449697	0.0332454	1.089267e-41	0.0120081	0.0144814	0.406987	0.406987	0.0335389	20	0.788712109284872	1.012	0.984 - 1.041	MCM5	NA	NA
cg01069823	22	NA	35796649	rs743813	22	35796652	C	G	0.457256	-0.0034	0.0068	0.617075	-0.574759	0.0317108	2.023816e-73	0.00591553	0.0118356	0.617209	0.154252	0.125295	20	0.891064448138584	1.006	0.983 - 1.03	MCM5	NA	NA
cg08152263	22	NA	35795274	rs1078979	22	35795413	G	A	0.358847	0.0054	0.0065	0.406104	0.61905	0.0327232	8.142945e-80	0.00872304	0.0105101	0.406556	0.450803	0.0191869	20	0.788403393917451	1.009	0.988 - 1.03	MCM5	NA	NA
cg19361488	22	NA	35800554	rs743814	22	35796779	T	C	0.436382	-0.0005	0.0116	0.965619	0.881895	0.0283719	4.033841e-212	-0.000566961	0.0131535	0.965619	0.228757	0.359635	20	0.991511277773518	0.999	0.974 - 1.026	MCM5	NA	NA
cg20162146	22	NA	35795394	rs1078979	22	35795413	G	A	0.358847	0.0054	0.0065	0.406104	0.187936	0.0335599	2.143438e-08	0.0287332	0.0349648	0.411205	0.411205	0.0875797	13	0.790703934106062	1.029	0.961 - 1.102	MCM5	NA	NA
cg07461273	7	NA	99697172	rs115073631	7	99694784	G	C	0.0666004	0.0401	0.0214	0.0609536	0.618221	0.08454	2.616984e-13	0.0648635	0.0357338	0.0694952	0.0694952	0.399952	20	0.424915446292311	1.067	0.995 - 1.144	MCM7	NA	NA
cg02900800	7	NA	75698438	rs6952753	7	75622811	A	C	0.318091	-0.0056	0.0068	0.410207	-0.225788	0.0342031	4.073273e-11	0.024802	0.0303502	0.413817	0.413817	0.762639	20	0.792672840063762	1.025	0.966 - 1.088	MDH2	NA	NA
cg04610667	7	NA	75704037	rs1637028	7	75682909	T	G	0.154076	0.0134	0.0079	0.0898475	0.528876	0.047403	6.617827e-29	0.0253368	0.015109	0.0935555	0.0935555	0.479831	20	0.475436495066949	1.026	0.996 - 1.056	MDH2	NA	NA
cg06772202	7	NA	75678527	rs11768535	7	75792001	C	T	0.0437376	0.0087	0.0311	0.779675	-0.661992	0.0868326	2.463642e-14	-0.0131422	0.047011	0.779819	0.837506	0.752657	20	0.943810412891896	0.987	0.9 - 1.082	MDH2	NA	NA
cg16489192	7	NA	75678113	rs3973173	7	75732997	G	A	0.327038	0.0033	0.0065	0.611669	-0.840926	0.0316014	5.148032e-156	-0.00392424	0.00773098	0.611734	0.180757	0.328738	20	0.889596306663778	0.996	0.981 - 1.011	MDH2	NA	NA
cg17412351	7	NA	75678396	rs62475329	7	75680675	C	T	0.248509	-0.0045	0.007	0.520317	0.299952	0.0362081	1.190085e-16	-0.0150024	0.0234072	0.521568	0.406174	0.467056	20	0.847797871078508	0.985	0.941 - 1.031	MDH2	NA	NA
cg22103003	7	NA	75702603	rs869804	7	75688954	G	A	0.327038	0.0022	0.0065	0.735015	-0.838252	0.0311555	1.899411e-159	-0.00262451	0.00775485	0.735036	0.823772	0.235636	20	0.93189779015215	0.997	0.982 - 1.013	MDH2	NA	NA
cg25797912	7	NA	75678053	rs10230301	7	75754595	C	T	0.326044	0.0026	0.0065	0.689156	-0.300735	0.0346958	4.406973e-18	-0.0086455	0.0216367	0.68947	0.861246	0.394471	20	0.917071142379035	0.991	0.95 - 1.034	MDH2	NA	NA
cg26942532	7	NA	75678159	rs28689051	7	75763624	A	G	0.34493	0.0021	0.0065	0.746637	-0.563129	0.0327996	4.547042e-66	-0.00372916	0.0115447	0.74668	0.315169	0.65051	20	0.935301528856818	0.996	0.974 - 1.019	MDH2	NA	NA
cg03013999	17	NA	37608204	rs12948381	17	37571925	T	C	0.247515	0.0222	0.0103	0.0311352	-0.503359	0.0364899	2.751468e-43	-0.0441037	0.0207108	0.0332127	0.0332127	0.0283111	20	0.309445868161034	0.957	0.919 - 0.996	MED1	0.577719943080051	0.1537252678525
cg15445000	17	NA	37608096	rs4286140	17	37639327	G	A	0.246521	0.0228	0.0104	0.0283573	-0.75638	0.0362328	8.931744e-97	-0.0301436	0.0138253	0.0292339	0.179724	0.0498764	20	0.292651528238812	0.97	0.944 - 0.997	MED1	NA	NA
cg18498987	5	NA	88179539	rs10044342	5	88178683	C	T	0.173956	-0.0235	0.0083	0.00463556	0.263454	0.0435482	1.451115e-09	-0.0891998	0.0347842	0.0103361	0.0103361	0.00981599	20	0.172507928703704	0.915	0.854 - 0.979	MEF2C	NA	NA
cg07794409	1	NA	156473988	rs12136856	1	156473114	C	G	0.327038	0.0046	0.0066	0.485822	-0.560336	0.032514	1.484362e-66	-0.00820936	0.0117883	0.486178	0.926722	0.490549	20	0.830462865671642	0.992	0.969 - 1.015	MEF2D	NA	NA
cg11739633	1	NA	156459986	rs1171561	1	156455898	A	G	0.240557	0.0056	0.0069	0.417025	-0.283937	0.0374121	3.21267e-14	-0.0197227	0.0244397	0.419671	0.71766	0.428822	18	0.795590953949763	0.98	0.935 - 1.029	MEF2D	NA	NA
cg12689752	1	NA	156495553	rs11264493	1	156492972	T	C	0.299205	0.0029	0.0067	0.665134	-0.496633	0.0337839	6.418361e-49	-0.00583932	0.0134967	0.66527	0.655207	0.41863	20	0.909949112768131	0.994	0.968 - 1.021	MEF2D	NA	NA
cg18879793	1	NA	156468722	rs72994652	1	156468692	T	A	0.0119284	6e-04	0.0264	0.981868	1.93905	0.199508	2.498075e-22	0.00030943	0.0136149	0.981868	0.981868	0.171622	7	0.995677575105485	1	0.974 - 1.027	MEF2D	NA	NA
cg21877565	1	NA	156461550	rs12568861	1	156432628	A	G	0.154076	0.0062	0.0085	0.46575	-0.622686	0.0412918	2.187906e-51	-0.00995687	0.0136665	0.466271	0.168681	0.371778	19	0.821501694342105	0.99	0.964 - 1.017	MEF2D	NA	NA
cg26121730	1	NA	156460453	rs12136856	1	156473114	C	G	0.327038	0.0046	0.0066	0.485822	0.55546	0.0324811	1.458578e-65	0.00828142	0.0118919	0.486184	0.883596	0.397798	20	0.830462865671642	1.008	0.985 - 1.032	MEF2D	NA	NA
cg18425908	4	NA	119606135	rs12500272	4	119658434	C	T	0.272366	0.0122	0.0067	0.0686227	-0.289056	0.0353876	3.128337e-16	-0.0422064	0.0237479	0.0755237	0.13123	0.398773	20	0.440038723770747	0.959	0.915 - 1.004	METTL14	NA	NA
cg00486525	2	NA	150444762	rs4530333	2	150403618	C	G	0.227634	-0.0106	0.0087	0.223076	-0.278348	0.0403348	5.166405e-12	0.0380819	0.0317393	0.230204	0.230204	0.322067	20	0.656723589475927	1.039	0.976 - 1.105	MMADHC	NA	NA
cg07483086	2	NA	150444834	rs7571890	2	150419893	T	C	0.239563	-0.0074	0.0087	0.395006	-0.329745	0.0404183	3.397306e-16	0.0224416	0.026527	0.397559	0.397559	0.354992	20	0.784687518695524	1.023	0.971 - 1.077	MMADHC	NA	NA
cg17961725	2	NA	150454027	rs4600614	2	150454000	T	C	0.115308	-0.0016	0.0136	0.906347	-1.14053	0.0533675	2.472124e-101	0.00140285	0.0119244	0.906349	0.467331	0.418477	20	0.978055824061709	1.001	0.978 - 1.025	MMADHC	NA	NA
cg18399834	2	NA	150442880	rs10204262	2	150423752	G	C	0.109344	-0.0075	0.0107	0.483344	-0.524668	0.0567733	2.431677e-20	0.0142948	0.0204524	0.484598	0.484598	0.219653	20	0.829635815726027	1.014	0.975 - 1.056	MMADHC	NA	NA
cg27597853	2	NA	150419026	rs10208412	2	150425510	G	A	0.400596	-0.0082	0.0074	0.267815	-0.436403	0.0328778	3.299052e-40	0.01879	0.0170158	0.269477	0.529413	0.66811	20	0.689902003577964	1.019	0.986 - 1.054	MMADHC	NA	NA
cg09230661	14	NA	105930431	rs4983413	14	105930406	A	G	0.236581	-0.0045	0.007	0.520317	-0.46868	0.037886	3.760608e-35	0.00960143	0.0149557	0.520879	0.805559	0.0410564	3	0.847390678092296	1.01	0.98 - 1.04	MTA1	NA	NA
cg08453458	4	NA	187491428	rs10021137	4	187491184	C	T	0.236581	0.0047	0.0069	0.495771	-0.342132	0.039847	8.993062e-18	-0.0137374	0.020231	0.497121	0.497121	0.437592	20	0.836253142052083	0.986	0.948 - 1.026	MTNR1A	NA	NA
cg14130985	11	NA	92640593	rs79408533	11	92640578	C	G	0.054672	-0.0152	0.0216	0.481617	-0.695822	0.0794036	1.8995e-18	0.0218447	0.0311424	0.483025	0.756732	0.708295	12	0.828988175995605	1.022	0.962 - 1.086	MTNR1B	NA	NA
cg27416171	11	NA	92644726	rs750025	11	92644575	T	C	0.144135	0.0079	0.0112	0.480588	-0.276382	0.0457018	1.471094e-09	-0.0285837	0.0407984	0.483548	0.483548	0.229787	4	0.829248933888228	0.972	0.897 - 1.053	MTNR1B	NA	NA
cg04310074	1	NA	11211495	rs112991345	1	11231984	C	G	0.0248509	-0.0066	0.0134	0.62234	-1.00383	0.111541	2.26434e-19	0.0065748	0.0133688	0.62286	0.62286	0.0281188	20	0.892823766341143	1.007	0.981 - 1.033	MTOR	NA	NA
cg07922924	1	NA	11211274	rs12138120	1	11106317	A	G	0.0208748	-0.0088	0.0138	0.523681	-0.78283	0.114748	8.966558e-12	0.0112413	0.0177052	0.525485	0.525485	0.221979	18	0.849734983977786	1.011	0.977 - 1.047	MTOR	NA	NA
cg10612383	17	NA	4459172	rs12603519	17	4458790	A	G	0.05666	0.0086	0.009	0.339297	0.765867	0.0642178	8.653871e-33	0.0112291	0.011789	0.340842	0.596468	0.632971	4	0.747822269948272	1.011	0.988 - 1.035	MYBBP1A	NA	NA
cg00919509	19	NA	50705432	rs7255611	19	50705635	T	C	0.0427435	0.0017	0.0112	0.879356	0.394701	0.0574826	6.582665e-12	0.00430706	0.0283829	0.879385	0.879385	0.176814	12	0.970436475305445	1.004	0.95 - 1.062	MYH14	NA	NA
cg03182113	19	NA	50706874	rs117014295	19	50518428	G	A	0.0258449	0.0437	0.0253	0.0841187	-0.71747	0.112387	1.726078e-10	-0.0609085	0.0365307	0.0954505	0.0954505	0.228091	19	0.479066853568943	0.941	0.876 - 1.011	MYH14	NA	NA
cg03585888	19	NA	50735340	rs11670669	19	50751798	G	A	0.357853	0.0022	0.0065	0.735015	-0.450976	0.0326137	1.731774e-43	-0.00487831	0.0144175	0.735092	0.328997	0.269005	20	0.93189779015215	0.995	0.967 - 1.024	MYH14	NA	NA
cg06553312	19	NA	50706723	rs73932237	19	50488639	T	C	0.0258449	0.0452	0.0254	0.0751533	-0.745945	0.102799	3.976283e-13	-0.0605943	0.0350598	0.0839318	0.0839318	0.246086	20	0.458561404558172	0.941	0.879 - 1.008	MYH14	NA	NA
cg08183141	19	NA	50706737	rs56076914	19	50705868	A	T	0.203777	0.0107	0.0077	0.164647	-0.272275	0.0435721	4.13545e-10	-0.0392985	0.0289711	0.174948	0.0918088	0.206886	17	0.598310460320356	0.961	0.908 - 1.018	MYH14	NA	NA
cg10229905	19	NA	50715703	rs118158039	19	50714679	C	G	0.0328032	0.0621	0.0256	0.0152755	-0.732786	0.105151	3.194233e-12	-0.0847451	0.0369911	0.0219659	0.0219659	0.292066	20	0.255771397032162	0.919	0.854 - 0.988	MYH14	0.332459350847123	0.143512843909595
cg10592766	19	NA	50730103	rs1551549	19	50728556	T	C	0.355865	-0.0065	0.0065	0.31731	0.256202	0.0331355	1.059222e-14	-0.0253706	0.0255819	0.321324	0.321324	0.265723	20	0.733826840147159	0.975	0.927 - 1.025	MYH14	NA	NA
cg10639981	19	NA	50762343	rs1651551	19	50765956	T	C	0.242545	-0.011	0.0084	0.190357	0.438583	0.0373589	7.973994e-32	-0.0250808	0.0192714	0.193104	0.380276	0.521495	11	0.619679875410846	0.975	0.939 - 1.013	MYH14	NA	NA
cg12301087	19	NA	50762584	rs1651551	19	50765956	T	C	0.242545	-0.011	0.0084	0.190357	0.538606	0.0364834	2.535802e-49	-0.0204231	0.0156571	0.192097	0.378775	0.609294	16	0.618387	0.98	0.95 - 1.01	MYH14	NA	NA
cg17889586	19	NA	50794207	rs4802688	19	50799439	C	T	0.39662	-0.0062	0.0064	0.33267	-0.180617	0.0326781	3.25432e-08	0.0343267	0.0359742	0.33998	0.33998	0.597141	19	0.747822269948272	1.035	0.964 - 1.111	MYH14	NA	NA
cg22022379	19	NA	50762277	rs11882384	19	50763503	A	T	0.239563	-0.0111	0.0084	0.186359	0.505353	0.0375515	2.777215e-41	-0.0219648	0.016702	0.188475	0.373238	0.376586	14	0.613396281137184	0.978	0.947 - 1.011	MYH14	NA	NA
cg23268322	19	NA	50762551	rs1651551	19	50765956	T	C	0.242545	-0.011	0.0084	0.190357	0.700477	0.0364819	3.652878e-82	-0.0157036	0.0120197	0.191386	0.377685	0.494318	17	0.617594411347518	0.984	0.961 - 1.008	MYH14	NA	NA
cg07669891	3	NA	39850280	rs4676523	3	39871369	T	C	0.311133	0.0031	0.0077	0.687244	-0.298265	0.0348018	1.031299e-17	-0.0103934	0.0258444	0.687571	0.134269	0.736277	20	0.916167944372574	0.99	0.941 - 1.041	MYRIP	NA	NA
cg07883836	3	NA	39851007	rs4676520	3	39849074	T	C	0.365805	-0.0038	0.0065	0.558806	-0.773993	0.0296836	7.046059e-150	0.0049096	0.00840012	0.558905	0.849649	0.989261	20	0.866375225707766	1.005	0.989 - 1.022	MYRIP	NA	NA
cg08849542	3	NA	40175572	rs2679803	3	40173240	A	G	0.491054	0.0021	0.0075	0.779478	-0.186783	0.0320302	5.494323e-09	-0.011243	0.0401999	0.779725	0.779725	0.352871	20	0.94374635821281	0.989	0.914 - 1.07	MYRIP	NA	NA
cg09883745	3	NA	40086528	rs7632391	3	40080544	G	A	0.405567	0.0068	0.0068	0.31731	-0.224289	0.0326097	6.070272e-12	-0.030318	0.0306367	0.322372	0.322372	0.686943	20	0.735100185062645	0.97	0.914 - 1.03	MYRIP	NA	NA
cg16435539	3	NA	39851009	rs9835576	3	39874641	T	C	0.360835	-0.0024	0.0068	0.724132	0.248289	0.0334431	1.134568e-13	-0.00966617	0.0274184	0.724431	0.724431	0.989399	20	0.928231433830465	0.99	0.939 - 1.045	MYRIP	NA	NA
cg18557837	3	NA	39847605	rs1598990	3	39924901	C	A	0.112326	0.0047	0.01	0.638355	1.04446	0.0454929	1.207155e-116	0.00449995	0.00957636	0.638425	0.709197	0.802919	20	0.899438039110176	1.005	0.986 - 1.024	MYRIP	NA	NA
cg25070010	3	NA	39850621	rs6799715	3	39868023	G	T	0.360835	-0.0027	0.0068	0.691324	0.211478	0.032384	6.563294e-11	-0.0127673	0.0322141	0.691864	0.691864	0.834518	17	0.917649947182252	0.987	0.927 - 1.052	MYRIP	NA	NA
cg27549834	3	NA	39850412	rs28539759	3	39893173	C	T	0.228628	0.0085	0.0079	0.28195	0.285575	0.0405654	1.924344e-12	0.0297645	0.0279847	0.287511	0.287511	0.407571	18	0.706027382561765	1.03	0.975 - 1.088	MYRIP	NA	NA
cg01309342	3	NA	174129495	rs13063007	3	174152337	G	A	0.224652	0.0064	0.007	0.360567	-0.379972	0.0368695	6.630812e-25	-0.0168434	0.0184948	0.362449	0.362449	0.422239	20	0.762104359288422	0.983	0.948 - 1.02	NAALADL2	NA	NA
cg07869994	3	NA	174095190	rs13079516	3	174095188	A	G	0.177932	-0.0012	0.0084	0.886403	0.413548	0.0389265	2.309161e-26	-0.00290172	0.0203138	0.886413	0.534033	0.462736	20	0.971949420979365	0.997	0.958 - 1.038	NAALADL2	NA	NA
cg08605899	7	NA	105969911	rs2704959	7	105970668	C	A	0.384692	0.013	0.0076	0.0871686	1.2423	0.0207129	0	0.0104645	0.00612019	0.0872971	0.223207	0.0413519	20	0.464167933218052	1.011	0.998 - 1.023	NAMPT	NA	NA
cg09477232	7	NA	106061801	rs11981468	7	106063668	T	C	0.116302	0.0024	0.0129	0.852408	0.357609	0.052661	1.115293e-11	0.00671123	0.0360864	0.852463	0.852463	0.398427	11	0.963477673616052	1.007	0.938 - 1.081	NAMPT	NA	NA
cg27317026	1	NA	46050239	rs142214573	1	47138460	G	T	0.00596421	-0.0609	0.0437	0.163441	1.12593	0.167465	1.775453e-11	-0.0540886	0.0396373	0.172383	0.172383	NA	NA	0.59516098684986	0.947	0.877 - 1.024	NASP	NA	NA
cg01443467	2	NA	232333030	rs79106302	2	232334335	T	C	0.201789	-0.0102	0.0112	0.362446	0.43474	0.0427954	3.035259e-24	-0.0234623	0.0258659	0.364366	0.347743	0.298773	20	0.763397820215929	0.977	0.929 - 1.028	NCL	NA	NA
cg03727500	2	NA	232348334	rs10210351	2	232348665	A	G	0.408549	-0.0158	0.0068	0.0201507	-0.364233	0.0324687	3.328197e-29	0.0433788	0.0190656	0.0228917	0.0228917	0.661137	20	0.260678036155996	1.044	1.006 - 1.084	NCL	0.212777830575702	0.998381364417329
cg05868531	2	NA	232348602	rs10933375	2	232367296	T	A	0.291252	-0.0106	0.0084	0.206983	-0.362417	0.0353356	1.107358e-24	0.0292481	0.0233525	0.210402	0.444906	0.471263	20	0.638839936281179	1.03	0.984 - 1.078	NCL	NA	NA
cg06281680	2	NA	232347922	rs1667305	2	232403829	C	T	0.512922	0.0117	0.0067	0.0807643	-0.213101	0.0320964	3.149549e-11	-0.0549036	0.0325098	0.0912518	0.0253418	0.892482	20	0.47162588615461	0.947	0.888 - 1.009	NCL	NA	NA
cg07310916	2	NA	232330273	rs10933375	2	232367296	T	A	0.291252	-0.0106	0.0084	0.206983	0.221601	0.0344835	1.30744e-10	-0.0478337	0.0386298	0.215621	0.215621	0.62353	20	0.644488197321429	0.953	0.884 - 1.028	NCL	NA	NA
cg11559198	2	NA	232348794	rs10933375	2	232367296	T	A	0.291252	-0.0106	0.0084	0.206983	-0.353586	0.0354753	2.123694e-23	0.0299786	0.0239463	0.210602	0.445219	0.362476	20	0.638911807030036	1.03	0.983 - 1.08	NCL	NA	NA
cg15371801	2	NA	232348684	rs10210351	2	232348665	A	G	0.408549	-0.0158	0.0068	0.0201507	-0.40683	0.0325133	6.361768e-36	0.0388369	0.0170003	0.0223436	0.065628	0.534932	20	0.257786920420975	1.04	1.006 - 1.075	NCL	NA	NA
cg25951717	2	NA	232349118	rs13034749	2	232349232	G	A	0.243539	0.0017	0.0076	0.823003	-1.53224	0.0197856	0	-0.00110949	0.00496009	0.823004	0.0500724	0.0830058	20	0.956237529568295	0.999	0.989 - 1.009	NCL	NA	NA
cg03879180	2	NA	24713283	rs1822300	2	24724785	T	G	0.460239	0.0077	0.0065	0.23617	-0.537555	0.0320494	3.863564e-63	-0.0143241	0.0121219	0.237336	0.069408	0.0063447	20	0.662374841917344	0.986	0.963 - 1.009	NCOA1	NA	NA
cg04335293	2	NA	24713157	rs1550383	2	24931288	G	C	0.218688	-0.0036	0.0084	0.668235	-0.252004	0.0395515	1.87133e-10	0.0142855	0.0334081	0.668939	0.668939	0.150189	20	0.910378890957138	1.014	0.95 - 1.083	NCOA1	NA	NA
cg11380327	2	NA	24715213	rs13002937	2	24715318	T	C	0.4334	0	0.0063	1	0.388559	0.0323201	2.715989e-33	0	0.0162137	1	0.573685	0.00461605	20	1	1	0.969 - 1.032	NCOA1	NA	NA
cg15138109	2	NA	24713234	rs4665722	2	25027858	A	G	0.44831	0.0122	0.0065	0.0605286	-0.21046	0.0334459	3.122727e-10	-0.0579681	0.0322293	0.0720793	0.0720793	0.000540491	20	0.430546652466225	0.944	0.886 - 1.005	NCOA1	NA	NA
cg03706086	8	NA	71381216	rs7832789	8	71377115	C	T	0.372763	-0.0027	0.0064	0.673116	0.41279	0.0326313	1.116832e-36	-0.00654086	0.0155129	0.673287	0.561901	0.523401	20	0.911746981587384	0.993	0.964 - 1.024	NCOA2	NA	NA
cg13335567	8	NA	71127379	rs117222395	8	71474022	T	C	0.0198807	0.0137	0.0232	0.554844	-1.01676	0.120071	2.498228e-17	-0.0134742	0.0228731	0.555803	0.555803	0.370845	20	0.865315160720218	0.987	0.943 - 1.032	NCOA2	NA	NA
cg14403241	8	NA	71317737	rs17676138	8	71134661	G	T	0.145129	0.0141	0.0123	0.251654	-0.306949	0.0424535	4.821277e-13	-0.0459359	0.0405723	0.257551	0.257551	0.814026	20	0.679130381202881	0.955	0.882 - 1.034	NCOA2	NA	NA
cg11988722	20	NA	33416959	rs6142276	20	33620332	C	T	0.486083	-0.0128	0.0073	0.0795291	-0.193907	0.0330308	4.345211e-09	0.0660112	0.0392904	0.0929411	0.0929411	0.537772	20	0.474907131525294	1.068	0.989 - 1.154	NCOA6	NA	NA
cg02027561	6	NA	126110790	rs74331236	6	125849612	T	C	0.0457256	0.0403	0.0196	0.0397707	-1.46123	0.0709679	3.370647e-94	-0.0275795	0.01348	0.0407616	0.106898	0.795516	19	0.339874380501467	0.973	0.947 - 0.999	NCOA7	NA	NA
cg06310589	6	NA	126109139	rs3757217	6	126069636	G	C	0.5	-0.0133	0.0065	0.0407412	0.220426	0.031772	3.984301e-12	-0.0603378	0.0307442	0.0496954	0.0496954	0.236149	20	0.369638929598476	0.941	0.886 - 1	NCOA7	9.026565046176e-08	0.943607244480052
cg08125503	17	NA	16119344	rs12936233	17	16138257	C	T	0.478131	-0.0025	0.0083	0.763258	-0.299147	0.0321503	1.344524e-20	0.0083571	0.0277601	0.763379	0.257668	0.547074	20	0.939446028278479	1.008	0.955 - 1.065	NCOR1	NA	NA
cg08206308	17	NA	16119439	rs178809	17	16099773	A	C	0.525845	-0.0051	0.0077	0.507755	-0.231977	0.0329912	2.043654e-12	0.021985	0.0333399	0.509627	0.509627	0.387294	20	0.842160414492243	1.022	0.958 - 1.091	NCOR1	NA	NA
cg21211144	17	NA	16118919	rs79363657	17	16089140	C	G	0.00596421	0.0571	0.0747	0.444634	1.15796	0.186354	5.173552e-10	0.0493109	0.0649963	0.448049	0.448049	0.0251288	5	0.811427868479017	1.051	0.925 - 1.193	NCOR1	NA	NA
cg22625220	17	NA	16119441	rs178796	17	16123587	A	G	0.476143	0.006	0.0077	0.43585	0.311964	0.0328072	1.924917e-21	0.019233	0.0247651	0.437384	0.437384	0.230641	20	0.80594975166611	1.019	0.971 - 1.07	NCOR1	NA	NA
cg03680150	12	NA	4758201	rs714621	12	4758188	G	C	0.446322	0.004	0.0064	0.531971	0.322669	0.0312105	4.720522e-25	0.0123966	0.0198708	0.532719	0.532719	0.045081	20	0.852955325102037	1.012	0.974 - 1.053	NDUFA9	NA	NA
cg18779092	12	NA	4757717	rs2270134	12	4758788	A	G	0.456262	0.0043	0.0064	0.501663	-0.223192	0.0328019	1.015713e-11	-0.0192659	0.0288143	0.503736	0.503736	0.156369	19	0.83941040630778	0.981	0.927 - 1.038	NDUFA9	NA	NA
cg05377527	11	NA	47586666	rs7124681	11	47529947	A	C	0.421471	0.019	0.0067	0.00457081	0.448351	0.0316432	1.425782e-45	0.0423775	0.01524	0.00542461	0.00167188	0.0660402	20	0.118879685319149	1.043	1.013 - 1.075	NDUFS3	0.412885699490402	0.615317866578535
cg00330370	1	NA	156630119	rs4661210	1	156634639	G	A	0.406561	0	0.0066	1	-0.395088	0.0325788	7.58251e-34	0	0.0167051	1	1	0.234856	20	1	1	0.968 - 1.033	NES	NA	NA
cg10221746	1	NA	156629412	rs1056695	1	156622252	A	G	0.392644	-0.0002	0.0066	0.975825	0.232409	0.033993	8.089491e-12	-0.000860554	0.0283985	0.975826	0.975826	0.304575	14	0.994568863140984	0.999	0.945 - 1.056	NES	NA	NA
cg11723801	1	NA	156646485	rs11264518	1	156651492	T	C	0.357853	-0.004	0.0063	0.52548	-0.236735	0.0332904	1.150286e-12	0.0168965	0.0267178	0.527122	0.527122	0.460015	9	0.850423055422641	1.017	0.965 - 1.072	NES	NA	NA
cg12080906	1	NA	156646065	rs11264518	1	156651492	T	C	0.357853	-0.004	0.0063	0.52548	-0.562875	0.0321267	9.999126e-69	0.00710637	0.0111999	0.525752	0.380961	0.37887	20	0.84982367749668	1.007	0.985 - 1.029	NES	NA	NA
cg12356261	1	NA	156647259	rs72712119	1	156631587	A	G	0.302187	0.0021	0.0069	0.760863	-0.398631	0.036232	3.730848e-28	-0.00526803	0.0173159	0.760952	0.760952	0.398228	15	0.939328706130995	0.995	0.962 - 1.029	NES	NA	NA
cg12636369	1	NA	156646635	rs11264517	1	156651107	A	T	0.359841	-0.0044	0.0063	0.484919	-0.295005	0.0328535	2.722365e-19	0.014915	0.0214201	0.486235	0.486235	0.381286	13	0.830505087415264	1.015	0.973 - 1.059	NES	NA	NA
cg12656815	1	NA	156629000	rs11360	1	156629037	G	A	0.44831	0.0013	0.0063	0.836518	-0.262641	0.0325059	6.487902e-16	-0.00494973	0.023995	0.836571	0.836571	0.353125	19	0.959076793163731	0.995	0.949 - 1.043	NES	NA	NA
cg15101245	1	NA	156631242	rs4661210	1	156634639	G	A	0.406561	0	0.0066	1	-0.211879	0.0329569	1.284524e-10	0	0.0311498	1	1	0.339888	16	1	1	0.941 - 1.063	NES	NA	NA
cg15934095	1	NA	156630343	rs4661210	1	156634639	G	A	0.406561	0	0.0066	1	-0.323269	0.0333931	3.641003e-22	0	0.0204164	1	1	0.191081	16	1	1	0.961 - 1.041	NES	NA	NA
cg21834497	1	NA	156648350	rs12035664	1	156647931	A	G	0.351889	-0.006	0.0064	0.348501	-0.182745	0.0332307	3.812991e-08	0.0328325	0.0355266	0.355399	0.355399	0.350483	8	0.756600021849732	1.033	0.964 - 1.108	NES	NA	NA
cg21838334	1	NA	156646653	rs77855500	1	156645607	A	G	0.275348	-0.0013	0.0071	0.854721	0.221389	0.0362855	1.052091e-09	-0.00587202	0.0320847	0.854785	0.854785	0.5349	12	0.964094984657594	0.994	0.934 - 1.059	NES	NA	NA
cg25343618	1	NA	156631235	rs112099817	1	156644729	T	C	0.308151	-0.0035	0.0069	0.611982	0.224215	0.0352099	1.915766e-10	-0.01561	0.0308715	0.613106	0.613106	0.516118	18	0.889596306663778	0.985	0.927 - 1.046	NES	NA	NA
cg01897496	2	NA	182545209	rs7596272	2	182520995	C	A	0.385686	-0.0009	0.0078	0.90814	0.613816	0.0321889	4.550905e-81	-0.00146624	0.0127076	0.908142	0.744008	0.0322595	20	0.97869390527163	0.999	0.974 - 1.024	NEUROD1	NA	NA
cg00275479	5	NA	134882430	rs113170579	5	134840670	C	T	0.266402	-0.0016	0.0076	0.833257	0.249503	0.0395369	2.779076e-10	-0.00641276	0.0304775	0.833348	0.833348	0.614425	18	0.958541157400022	0.994	0.936 - 1.055	NEUROG1	NA	NA
cg00513205	5	NA	134872649	rs2058169	5	134832884	T	G	0.128231	0.0081	0.0092	0.378624	-0.313992	0.0441889	1.197417e-12	-0.0257969	0.0295242	0.382253	0.382253	0.27007	13	0.776232111510713	0.975	0.92 - 1.033	NEUROG1	NA	NA
cg01586045	5	NA	134829875	rs12654006	5	134825448	G	C	0.0775348	0.0026	0.0112	0.816427	0.363227	0.0626083	6.569581e-09	0.00715806	0.0308594	0.816571	0.816571	0.24089	11	0.954785803956745	1.007	0.948 - 1.07	NEUROG1	NA	NA
cg02250764	5	NA	134878149	rs56952938	5	134876742	G	A	0.0785288	0.0239	0.0117	0.0410787	-0.342868	0.0504092	1.033887e-11	-0.0697061	0.0356296	0.050417	0.139865	0.00358616	13	0.372153569900772	0.933	0.87 - 1	NEUROG1	NA	NA
cg06800658	5	NA	134881970	rs13154143	5	134783254	A	C	0.496024	0.0028	0.0063	0.656721	0.220492	0.0329328	2.153535e-11	0.0126989	0.0286353	0.657427	0.89467	0.367149	20	0.906868855393672	1.013	0.958 - 1.071	NEUROG1	NA	NA
cg06846669	5	NA	134879739	rs9327724	5	134884226	G	A	0.0198807	-0.0424	0.0298	0.154789	0.805794	0.138939	6.646264e-09	-0.0526189	0.0380788	0.16702	0.16702	0.98232	4	0.588756497480635	0.949	0.881 - 1.022	NEUROG1	NA	NA
cg14060518	5	NA	134880967	rs4141186	5	134880879	C	A	0.0914513	0.0105	0.0115	0.36122	-0.67537	0.0479395	4.503594e-45	-0.015547	0.0170634	0.362226	0.652109	0.112583	20	0.761868585180864	0.985	0.952 - 1.018	NEUROG1	NA	NA
cg16366809	5	NA	134844306	rs720275	5	134838288	G	A	0.379722	0.0019	0.0066	0.773439	0.59666	0.032542	4.344469e-75	0.00318439	0.0110629	0.773467	0.279894	0.20999	20	0.94217740627755	1.003	0.982 - 1.025	NEUROG1	NA	NA
cg18193764	5	NA	134879961	rs114569622	5	134881121	C	T	0.0188867	-0.0378	0.0297	0.203115	0.844005	0.137862	9.234612e-10	-0.0447864	0.0359417	0.212733	0.212733	0.270271	9	0.641346846670955	0.956	0.891 - 1.026	NEUROG1	NA	NA
cg18362330	5	NA	134872659	rs758459	5	134872704	C	T	0.105368	0.0094	0.0102	0.356754	-0.305798	0.0480373	1.942198e-10	-0.0307393	0.0337031	0.361737	0.361737	0.140304	10	0.761358563110502	0.97	0.908 - 1.036	NEUROG1	NA	NA
cg24899138	5	NA	134872639	rs4141186	5	134880879	C	A	0.0914513	0.0105	0.0115	0.36122	-0.294831	0.0496287	2.837545e-09	-0.0356137	0.0394634	0.366819	0.366819	0.195838	12	0.76487896004716	0.965	0.893 - 1.043	NEUROG1	NA	NA
cg04158018	12	NA	54696210	rs79755767	12	54698408	A	G	0.0765408	-0.0225	0.0144	0.11817	0.411948	0.0541883	2.912227e-14	-0.0546185	0.0356865	0.125891	0.125891	0.334214	13	0.532986654726953	0.947	0.883 - 1.015	NFE2	NA	NA
cg17230002	12	NA	54689504	rs79755767	12	54698408	A	G	0.0765408	-0.0225	0.0144	0.11817	0.419869	0.0545917	1.459014e-14	-0.0535881	0.034997	0.125715	0.239045	0.416716	12	0.53270469472447	0.948	0.885 - 1.015	NFE2	NA	NA
cg17869315	12	NA	54686506	rs79755767	12	54698408	A	G	0.0765408	-0.0225	0.0144	0.11817	0.304123	0.0542343	2.051719e-08	-0.0739831	0.0491529	0.132283	0.132283	0.180638	7	0.542631213579923	0.929	0.843 - 1.023	NFE2	NA	NA
cg23140706	12	NA	54689278	rs79880068	12	54649978	T	C	0.0815109	-0.0221	0.0142	0.119628	0.394968	0.0548936	6.239362e-13	-0.0559539	0.0367837	0.12822	0.12822	0.462737	13	0.536256803667842	0.946	0.88 - 1.016	NFE2	NA	NA
cg23384027	12	NA	54688344	rs79755767	12	54698408	A	G	0.0765408	-0.0225	0.0144	0.11817	0.462743	0.0546346	2.458646e-17	-0.0486232	0.0316439	0.124398	0.124398	0.313425	13	0.531200149703872	0.953	0.895 - 1.013	NFE2	NA	NA
cg01307671	17	NA	46126298	rs7222646	17	46185421	T	C	0.109344	-0.0297	0.0136	0.0289752	0.625851	0.0477418	2.921388e-39	-0.0474554	0.0220299	0.0312294	0.00231783	0.00536887	20	0.301672753241266	0.954	0.913 - 0.996	NFE2L1	NA	NA
cg03715070	17	NA	46124684	rs7221720	17	46168892	G	A	0.109344	-0.0099	0.0182	0.586472	0.779531	0.0503549	4.681192e-54	-0.0126999	0.0233618	0.586703	0.0278923	0.0313429	20	0.879974310242747	0.987	0.943 - 1.034	NFE2L1	NA	NA
cg05340686	17	NA	46124771	rs11654342	17	46126689	T	G	0.109344	-0.0278	0.0137	0.0424382	0.610611	0.0503134	6.795186e-34	-0.0455282	0.022748	0.0453479	0.0179267	0.012455	20	0.354950304951983	0.955	0.914 - 0.999	NFE2L1	1.44367717594124e-05	0.0732788137803727
cg05357619	17	NA	46134798	rs76757053	17	46156945	A	T	0.0248509	-0.0009	0.0285	0.974808	-3.38315	0.0468941	0	0.000266024	0.00842411	0.974808	0.801478	0.175848	20	0.994568863140984	1	0.984 - 1.017	NFE2L1	NA	NA
cg06069861	17	NA	46124725	rs8067470	17	46128122	G	A	0.109344	-0.0301	0.0136	0.0268814	1.04729	0.0483273	3.872707e-104	-0.0287408	0.0130534	0.0276807	0.00289227	0.00916003	20	0.284361246273564	0.972	0.947 - 0.997	NFE2L1	NA	NA
cg21570130	2	NA	178128687	rs34551701	2	178127040	C	A	0.382704	-0.0018	0.0081	0.824141	0.243672	0.0327686	1.036699e-13	-0.00738698	0.0332563	0.824218	0.824218	0.358488	20	0.956237529568295	0.993	0.93 - 1.059	NFE2L2	NA	NA
cg26271591	2	NA	178125956	rs17647588	2	178136077	T	C	0.380716	-0.0031	0.0081	0.70193	-0.508525	0.0331277	3.517774e-53	0.00609606	0.0159334	0.702018	0.542601	0.421212	20	0.921416940504362	1.006	0.975 - 1.038	NFE2L2	NA	NA
cg02106072	9	NA	94182501	rs2482708	9	94185162	A	G	0.158052	-0.0008	0.0087	0.926735	-1.62784	0.0285075	0	0.000491448	0.00534451	0.926735	0.638871	0.530694	20	0.983324126900109	1	0.99 - 1.011	NFIL3	NA	NA
cg07084627	9	NA	94183408	rs2482703	9	94180299	G	A	0.0904573	-0.0012	0.0111	0.91391	0.599375	0.0537623	7.272367e-29	-0.00200208	0.0185201	0.913914	0.913914	0.75712	7	0.980426480870441	0.998	0.962 - 1.035	NFIL3	NA	NA
cg15417498	9	NA	94187181	rs7869771	9	94180627	C	A	0.27336	-0.01	0.0069	0.147261	0.46799	0.0350386	1.086681e-40	-0.021368	0.0148304	0.149636	0.346119	0.259402	5	0.566224401921602	0.979	0.951 - 1.008	NFIL3	NA	NA
cg02205181	10	NA	104154811	rs183276197	10	103886831	T	A	0.0526839	-0.0768	0.0264	0.00362481	0.734308	0.0746089	7.414817e-23	-0.104588	0.0374898	0.00527443	0.0136988	0.00163504	20	0.1168452446632	0.901	0.837 - 0.969	NFKB2	NA	NA
cg23779220	10	NA	104159695	rs76302201	10	104181366	C	G	0.0616302	0.03	0.0184	0.10301	-2.07467	0.0529103	0	-0.0144601	0.00887655	0.103307	0.000977354	0.204586	20	0.493219814616756	0.986	0.969 - 1.003	NFKB2	NA	NA
cg03324464	1	NA	116022091	rs6696763	1	116021452	G	A	0.196819	8e-04	0.0072	0.911528	0.230142	0.0416327	3.240658e-08	0.00347612	0.0312914	0.911546	0.911546	0.325063	7	0.979650131630243	1.003	0.944 - 1.067	NGF	NA	NA
cg07588253	1	NA	115860698	rs139464148	1	115872634	G	C	0.0178926	-0.0338	0.0269	0.208933	1.26827	0.109215	3.555607e-31	-0.0266505	0.0213338	0.211587	0.211587	0.771132	20	0.639990363721441	0.974	0.934 - 1.015	NGF	NA	NA
cg09798370	1	NA	115804973	rs10858070	1	115804914	A	G	0.0308151	0.0099	0.0139	0.476322	-0.683101	0.0894084	2.16821e-14	-0.0144927	0.0204366	0.478228	0.478228	0.321484	20	0.827094022087428	0.986	0.947 - 1.026	NGF	NA	NA
cg17722354	1	NA	115906724	rs4144396	1	115906715	C	A	0.454274	-0.0026	0.0063	0.679828	-0.38297	0.0328037	1.71883e-31	0.00678905	0.0164607	0.680016	0.942039	0.543717	20	0.913923476462913	1.007	0.975 - 1.04	NGF	NA	NA
cg21420366	1	NA	115880072	rs4634908	1	115879821	G	C	0.491054	0.0081	0.0075	0.280142	0.43094	0.0315642	1.942443e-42	0.0187961	0.0174582	0.281643	0.363939	0.224543	20	0.700742219632618	1.019	0.985 - 1.054	NGF	NA	NA
cg21584846	1	NA	115972057	rs112619466	1	115934726	A	G	0.0666004	0.0029	0.0117	0.80424	-2.08408	0.0429332	0	-0.0013915	0.00561407	0.804243	0.856708	0.56625	20	0.951434306872441	0.999	0.988 - 1.01	NGF	NA	NA
cg23981702	1	NA	115732999	rs1294392	1	115729417	T	C	0.0944334	0.0033	0.009	0.713868	1.16569	0.0539827	2.051145e-103	0.00283093	0.00772183	0.713907	0.762829	0.82028	20	0.925175670459573	1.003	0.988 - 1.018	NGF	NA	NA
cg25067242	1	NA	115881259	rs10776798	1	115862254	A	C	0.164016	-0.001	0.0074	0.892505	0.28537	0.0438044	7.286666e-11	-0.00350423	0.0259369	0.892528	0.903179	0.625028	17	0.974288009538229	0.997	0.947 - 1.048	NGF	NA	NA
cg03303655	17	NA	47583854	rs55759007	17	47583581	G	A	0.0984095	0.0092	0.0101	0.362353	-0.30778	0.0494521	4.85246e-10	-0.0298915	0.0331653	0.367434	0.367434	0.429235	6	0.765203856584239	0.971	0.909 - 1.036	NGFR	NA	NA
cg04613258	17	NA	47589594	rs11466155	17	47588000	T	C	0.323062	0.0149	0.0083	0.0726249	-0.234127	0.0334553	2.592428e-12	-0.0636406	0.0365986	0.0820557	0.0820557	0.0704915	8	0.455297927632747	0.938	0.873 - 1.008	NGFR	NA	NA
cg06052921	17	NA	47574667	rs603769	17	47570085	A	G	0.484095	-0.0006	0.0064	0.925308	-0.206572	0.0317423	7.626575e-11	0.00290456	0.0309852	0.925315	0.925315	0.406374	20	0.983167508371592	1.003	0.944 - 1.066	NGFR	NA	NA
cg14598213	17	NA	47585745	rs11466144	17	47586116	A	C	0.373757	0.0155	0.0073	0.0337298	0.202666	0.0333742	1.259099e-09	0.0764806	0.0381583	0.0450381	0.0450381	0.387586	15	0.354130711153975	1.079	1.002 - 1.163	NGFR	0.000135975966338048	0.891146657807228
cg15638306	17	NA	47583654	rs55759007	17	47583581	G	A	0.0984095	0.0092	0.0101	0.362353	-0.434586	0.0490342	7.796014e-19	-0.0211696	0.023363	0.364873	0.438415	0.52312	20	0.763622198499531	0.979	0.935 - 1.025	NGFR	NA	NA
cg20413441	17	NA	47588046	rs11466155	17	47588000	T	C	0.323062	0.0149	0.0083	0.0726249	-0.864534	0.0298431	1.603197e-184	-0.0172347	0.00961896	0.073174	0.0560977	0.779251	20	0.433301237403664	0.983	0.965 - 1.002	NGFR	NA	NA
cg24992471	17	NA	47571963	rs2671686	17	47565245	G	T	0.125249	-0.0176	0.0177	0.320052	-0.304421	0.0486373	3.874733e-10	0.0578148	0.0588724	0.326083	0.326083	0.0705822	20	0.737179374246298	1.06	0.944 - 1.189	NGFR	NA	NA
cg04224064	14	NA	36992233	rs11622558	14	37002135	T	C	0.382704	-0.0163	0.0076	0.0319739	0.428604	0.0327516	3.933093e-39	-0.0380305	0.0179686	0.0343022	0.0552904	0.00593877	20	0.313665236845186	0.963	0.929 - 0.997	NKX2-1	NA	NA
cg09328362	14	NA	36992787	rs56211968	14	37002799	C	A	0.388668	-0.0161	0.0074	0.0295795	0.187582	0.0320261	4.708782e-09	-0.0858293	0.0420832	0.0413987	0.0413987	0.0380169	20	0.342117557670605	0.918	0.845 - 0.997	NKX2-1	0.11349815120244	0.174701884506473
cg09317772	17	NA	49242784	rs4794210	17	49250235	T	C	0.474155	-0.0037	0.0063	0.557001	0.206605	0.0325337	2.146573e-10	-0.0179086	0.0306232	0.558678	0.558678	0.404698	20	0.866328746815339	0.982	0.925 - 1.043	NME2	NA	NA
cg12251075	17	NA	49244717	rs12602155	17	49313772	C	A	0.479125	0.0032	0.0063	0.611498	0.501516	0.032562	1.589887e-53	0.00638065	0.0125687	0.611691	0.369285	0.504351	20	0.889596306663778	1.006	0.982 - 1.032	NME2	NA	NA
cg14136186	17	NA	49242821	rs116898503	17	49232494	G	A	0.0646123	0.0073	0.016	0.64821	-0.470505	0.0623862	4.635117e-14	-0.0155153	0.0340682	0.648809	0.146011	0.942922	17	0.903769878284389	0.985	0.921 - 1.053	NME2	NA	NA
cg14411375	17	NA	49243027	rs3744660	17	49245901	A	G	0.170974	-0.0176	0.008	0.0278069	0.460636	0.0434051	2.607746e-26	-0.0382081	0.0177366	0.0312246	0.099043	0.489138	20	0.301672753241266	0.963	0.93 - 0.997	NME2	NA	NA
cg15884223	17	NA	49242847	rs11652807	17	49223901	G	T	0.188867	-0.0172	0.0075	0.0218288	0.427577	0.0416261	9.439226e-25	-0.0402267	0.0179726	0.0252062	0.0825488	0.497026	20	0.271806223959531	0.961	0.927 - 0.995	NME2	NA	NA
cg25022915	17	NA	49243257	rs9912882	17	49271342	C	T	0.473161	0.0036	0.0063	0.567709	-0.468579	0.0320707	2.396126e-48	-0.0076828	0.0134552	0.568005	0.907923	0.210613	20	0.871217459417895	0.992	0.967 - 1.019	NME2	NA	NA
cg23423766	6	NA	13614841	rs2841523	6	13613783	A	G	0.417495	-0.0035	0.0067	0.6014	0.223406	0.033498	2.571709e-11	-0.0156666	0.0300822	0.602511	0.602511	0.616648	20	0.885971078805839	0.984	0.928 - 1.044	NOL7	NA	NA
cg02962597	12	NA	117799749	rs693534	12	117784718	A	G	0.374751	-0.0059	0.0068	0.385588	0.473846	0.0340014	3.824081e-44	-0.0124513	0.0143785	0.386506	0.342432	0.00562161	20	0.778184884528642	0.988	0.96 - 1.016	NOS1	NA	NA
cg10914558	12	NA	117797056	rs34054618	12	117788995	T	G	0.0526839	0.0127	0.0127	0.31731	-0.514243	0.0781234	4.627584e-11	-0.0246965	0.0249798	0.322831	0.322831	0.175445	15	0.73555174575818	0.976	0.929 - 1.025	NOS1	NA	NA
cg11854928	12	NA	117768754	rs571895	12	117771132	A	T	0.199801	0.019	0.0072	0.00831782	0.271399	0.0441539	7.91295e-10	0.0700076	0.0288707	0.0153142	0.0153142	0.389775	20	0.215056858193529	1.073	1.014 - 1.135	NOS1	8.12619909539311e-05	0.539164526679617
cg20840426	12	NA	117800609	rs56202923	12	117793750	T	G	0.209742	-0.0123	0.0097	0.204783	-0.489689	0.0377648	1.887523e-38	0.025118	0.019903	0.206941	0.0615462	0.219399	20	0.634933997053913	1.025	0.986 - 1.066	NOS1	NA	NA
cg23421128	12	NA	117797635	rs34406980	12	117794661	G	A	0.0427435	0.0175	0.0152	0.249602	-0.457948	0.0840003	4.987917e-08	-0.038214	0.0339236	0.259966	0.259966	0.330468	9	0.681394034451902	0.963	0.901 - 1.029	NOS1	NA	NA
cg26618058	12	NA	118022239	rs4767576	12	118040694	A	C	0.290258	0.0124	0.007	0.0764895	0.21716	0.034109	1.931976e-10	0.0571007	0.0334587	0.0878961	0.0878961	8.987694e-05	20	0.46499395866915	1.059	0.992 - 1.131	NOS1	NA	NA
cg01909856	9	NA	139438290	rs35116034	9	139421837	T	C	0.144135	-0.0241	0.0118	0.0411146	-0.26854	0.0470439	1.141206e-08	0.0897446	0.0466692	0.0544809	0.0544809	0.0304149	10	0.385393413259377	1.094	0.998 - 1.199	NOTCH1	NA	NA
cg02407308	9	NA	139400599	rs7870145	9	139401565	G	A	0.117296	0.0108	0.015	0.471525	0.331026	0.0504581	5.365688e-11	0.0326258	0.0455857	0.474175	0.474175	0.00134923	18	0.824874099738312	1.033	0.945 - 1.13	NOTCH1	NA	NA
cg06592006	9	NA	139404917	rs117063264	9	139405350	A	G	0.0198807	0.0141	0.0404	0.727082	-3.28715	0.103119	5.505293e-223	-0.00428943	0.012291	0.727098	0.000165861	0.000586394	17	0.929308047437243	0.996	0.972 - 1.02	NOTCH1	NA	NA
cg07220821	9	NA	139402658	rs3812603	9	139402908	T	C	0.420477	-0.0499	0.0069	4.763388e-13	-0.418432	0.0316314	6.017734e-40	0.119255	0.0187935	2.21665e-10	1.140919e-10	0.00202928	20	1.77578294444444e-07	1.127	1.086 - 1.169	NOTCH1	NA	NA
cg12076931	9	NA	139427171	rs11145770	9	139427066	T	C	0.361829	0.0074	0.007	0.290446	1.1471	0.0225042	0	0.00645104	0.00610365	0.29055	0.00119463	0.0152828	17	0.70822660988168	1.006	0.995 - 1.019	NOTCH1	NA	NA
cg13856295	9	NA	139396418	rs3124594	9	139396408	G	A	0.532803	0.0487	0.007	3.472428e-12	0.659212	0.0310666	6.338912e-100	0.0738761	0.0111749	3.820358e-11	3.682228e-10	5.839831e-05	20	3.76928584568421e-08	1.077	1.053 - 1.101	NOTCH1	NA	NA
cg13861904	9	NA	139428006	rs11145770	9	139427066	T	C	0.361829	0.0074	0.007	0.290446	0.641146	0.0306479	3.541406e-97	0.0115418	0.0109319	0.291062	0.225526	0.014027	17	0.708473881839665	1.012	0.99 - 1.034	NOTCH1	NA	NA
cg14065526	9	NA	139406352	rs3124599	9	139403770	A	G	0.0864811	0.0318	0.008	7.037926e-05	-1.11347	0.0778656	2.193272e-46	-0.0285595	0.0074572	0.000128253	0.000128253	0.000884559	5	0.00894433867708333	0.972	0.958 - 0.986	NOTCH1	NA	NA
cg14178775	9	NA	139401589	rs11145764	9	139400406	T	C	0.456262	0.0491	0.007	2.311267e-12	0.417803	0.0306189	2.154434e-42	0.11752	0.0188383	4.422729e-10	4.422729e-10	0.000661067	20	3.10765522231343e-07	1.125	1.084 - 1.167	NOTCH1	NA	NA
cg14225168	9	NA	139403827	rs3124599	9	139403770	A	G	0.0864811	0.0318	0.008	7.037926e-05	0.623999	0.0772181	6.423981e-16	0.0509616	0.0142876	0.000361316	0.000361316	0.0227812	6	0.0195532198608545	1.052	1.023 - 1.082	NOTCH1	2.46142165941083e-08	0.678224208744789
cg14240223	9	NA	139429185	rs10870084	9	139458533	C	T	0.0705765	-0.0175	0.0134	0.191563	0.373991	0.0565751	3.82962e-11	-0.0467926	0.0365223	0.200121	0.200121	0.299162	9	0.626607138557638	0.954	0.888 - 1.025	NOTCH1	NA	NA
cg14303017	9	NA	139428880	rs11145770	9	139427066	T	C	0.361829	0.0074	0.007	0.290446	0.431777	0.0325851	4.467788e-40	0.0171385	0.0162636	0.291977	0.0315931	0.04412	16	0.709055138193689	1.017	0.985 - 1.05	NOTCH1	NA	NA
cg14364472	9	NA	139394549	rs4880054	9	139394573	G	T	0.457256	0.0421	0.0071	3.037152e-09	0.85345	0.0290187	4.048771e-190	0.0493292	0.00848658	6.150387e-09	1.643849e-12	2.704814e-06	20	3.167449305e-06	1.051	1.033 - 1.068	NOTCH1	NA	NA
cg14479303	9	NA	139402887	rs3124598	9	139403554	T	C	0.419483	-0.0477	0.007	9.473326e-12	-0.414647	0.0313872	7.610786e-40	0.115038	0.0189954	1.394709e-09	1.367501e-11	0.00622501	20	8.48870614090909e-07	1.122	1.081 - 1.164	NOTCH1	NA	NA
cg19687075	9	NA	139428384	rs11145770	9	139427066	T	C	0.361829	0.0074	0.007	0.290446	0.704019	0.0303522	5.115364e-119	0.0105111	0.00995324	0.290947	0.0709763	0.021016	17	0.708356945972623	1.011	0.991 - 1.03	NOTCH1	NA	NA
cg01082199	11	NA	89224714	rs2289125	11	89224453	A	C	0.218688	0.0021	0.0068	0.757456	0.44869	0.0380258	3.9209e-32	0.00468029	0.0151604	0.757536	0.757536	0.128335	20	0.937819580800211	1.005	0.975 - 1.035	NOX4	NA	NA
cg11670211	11	NA	89224288	rs58617720	11	89222909	G	A	0.32505	0.0062	0.0123	0.614216	0.412344	0.0347151	1.541587e-32	0.015036	0.0298563	0.614534	0.143444	0.527542	20	0.89008839902338	1.015	0.957 - 1.076	NOX4	NA	NA
cg17063929	11	NA	89224799	rs2917531	11	89261646	C	T	0.45825	-0.0057	0.0063	0.365592	0.296078	0.0330848	3.585569e-19	-0.0192517	0.0213867	0.368028	0.634414	0.181397	20	0.765641685961602	0.981	0.941 - 1.023	NOX4	NA	NA
cg19981409	11	NA	89225042	rs2917530	11	89254569	T	A	0.457256	-0.0049	0.0063	0.4367	0.422722	0.0326936	3.05581e-38	-0.0115916	0.0149304	0.437528	0.654637	0.116117	20	0.805965658073643	0.988	0.96 - 1.018	NOX4	NA	NA
cg24750308	11	NA	89225014	rs684111	11	89235000	C	G	0.115308	0.0078	0.0086	0.364419	-0.685611	0.0464589	2.757799e-49	-0.0113767	0.0125672	0.365323	0.470121	0.189664	20	0.76385602132025	0.989	0.965 - 1.013	NOX4	NA	NA
cg24981058	11	NA	89224736	rs2289125	11	89224453	A	C	0.218688	0.0021	0.0068	0.757456	-0.267055	0.0386502	4.862593e-12	-0.00786356	0.0254884	0.75769	0.75769	0.149013	20	0.937819580800211	0.992	0.944 - 1.043	NOX4	NA	NA
cg25638870	11	NA	89224717	rs2289125	11	89224453	A	C	0.218688	0.0021	0.0068	0.757456	-1.16078	0.0311384	3.712721e-304	-0.00180913	0.00585832	0.757464	0.258173	0.144326	20	0.937819580800211	0.998	0.987 - 1.01	NOX4	NA	NA
cg26811159	11	NA	89223981	rs7925520	11	89214243	C	G	0.324056	0.0057	0.0065	0.380528	-0.419134	0.035065	6.256803e-33	-0.0135995	0.0155498	0.381806	0.667893	0.286082	20	0.776210316589672	0.986	0.957 - 1.017	NOX4	NA	NA
cg00584683	2	NA	101435094	rs6542992	2	101439596	T	G	0.177932	5e-04	0.007	0.943057	-0.252079	0.0410559	8.257971e-10	-0.00198351	0.027771	0.94306	0.94306	0.126167	20	0.986695610604454	0.998	0.945 - 1.054	NPAS2	NA	NA
cg02689238	2	NA	101598906	rs3754678	2	101599375	A	G	0.365805	-0.0002	0.0063	0.974675	-0.486209	0.0325214	1.547443e-50	0.000411346	0.0129574	0.974675	0.923036	0.21571	20	0.994568863140984	1	0.975 - 1.026	NPAS2	NA	NA
cg03312117	2	NA	101359133	rs7567256	2	101359304	C	G	0.0685885	-0.0079	0.008	0.323398	-2.41285	0.0466733	0	0.00327413	0.00331618	0.323486	0.31509	0.216994	20	0.736055252931323	1.003	0.997 - 1.01	NPAS2	NA	NA
cg05471495	2	NA	101369330	rs13026445	2	101367062	C	G	0.426441	-0.0022	0.0066	0.738883	0.531455	0.0312136	5.230759e-65	-0.00413958	0.0124211	0.738931	0.596301	0.648615	20	0.932180978558265	0.996	0.972 - 1.02	NPAS2	NA	NA
cg10862960	2	NA	101398178	rs11897738	2	101383053	T	C	0.124254	0.0034	0.0092	0.711707	-0.451443	0.0470847	8.990584e-22	-0.00753141	0.0203942	0.711911	0.711911	0.379321	20	0.92440959421213	0.992	0.954 - 1.033	NPAS2	NA	NA
cg14918548	2	NA	101350221	rs7592106	2	101354092	A	T	0.217694	-0.0041	0.0069	0.552376	-0.257929	0.0385608	2.248912e-11	0.0158959	0.0268569	0.553936	0.553936	0.0706665	20	0.864603608835381	1.016	0.964 - 1.071	NPAS2	NA	NA
cg15159111	2	NA	101550976	rs3768984	2	101550987	C	A	0.252485	-0.0082	0.007	0.241427	0.501142	0.0368809	4.709842e-42	-0.0163626	0.0140199	0.24317	0.24317	0.11949	20	0.66679371733661	0.984	0.957 - 1.011	NPAS2	NA	NA
cg21609584	2	NA	101508685	rs12712084	2	101508989	C	T	0.454274	0.0113	0.0064	0.0774588	-0.396248	0.0316802	6.77067e-36	-0.0285175	0.0163116	0.0804135	0.191108	0.0995173	20	0.451855298908938	0.972	0.941 - 1.003	NPAS2	NA	NA
cg25628433	2	NA	101541328	rs71413895	2	101534697	G	C	0.183897	0.0211	0.01	0.0348584	0.452509	0.0412875	5.952234e-28	0.0466289	0.0225048	0.0382699	0.0382699	0.0954985	20	0.330024459692704	1.048	1.003 - 1.095	NPAS2	0.182402704389993	0.157346188761525
cg01889461	7	NA	34606530	rs193134048	7	34554400	C	G	0.0467197	-0.0232	0.019	0.222066	-0.61928	0.068899	2.512382e-19	0.0374628	0.0309626	0.226302	0.226302	0.864924	20	0.653269320840134	1.038	0.977 - 1.103	NPSR1	NA	NA
cg06506864	7	NA	34698188	rs2530548	7	34698210	G	A	0.39662	-0.002	0.0076	0.792429	0.421327	0.0317542	3.531744e-40	-0.00474691	0.0180418	0.792469	0.449143	0.46107	20	0.947960348245379	0.995	0.961 - 1.031	NPSR1	NA	NA
cg14401837	7	NA	34697493	rs2530561	7	34702456	T	C	0.0964215	0.0031	0.0119	0.794475	-0.426544	0.0611563	3.066097e-12	-0.00726771	0.0279181	0.794615	0.794615	0.362245	20	0.948404820834341	0.993	0.94 - 1.049	NPSR1	NA	NA
cg02484210	7	NA	24325371	rs16468	7	24337244	T	G	0.413519	-0.0008	0.0066	0.903523	-0.195169	0.0327729	2.597807e-09	0.00409902	0.0338239	0.903543	0.903543	0.131154	20	0.977068934919298	1.004	0.94 - 1.073	NPY	NA	NA
cg21005607	7	NA	24376838	rs2722403	7	24382726	G	T	0.17495	-0.0002	0.0072	0.977839	-0.497911	0.0428139	2.912479e-31	0.000401678	0.0144605	0.977839	0.977839	0.657362	20	0.994594904895226	1	0.972 - 1.029	NPY	NA	NA
cg00954382	4	NA	156128904	rs12649641	4	156125333	A	C	0.393638	-0.0015	0.0063	0.811807	-0.365309	0.0329756	1.601146e-28	0.00410612	0.0172497	0.81185	0.81185	0.610412	20	0.953477877850163	1.004	0.971 - 1.039	NPY2R	NA	NA
cg07914457	1	NA	27241853	rs12758606	1	27258077	T	C	0.353877	-0.0094	0.0087	0.279938	0.249342	0.0343415	3.851599e-13	-0.0376992	0.035276	0.285209	0.285209	0.353884	18	0.703775474187179	0.963	0.899 - 1.032	NR0B2	NA	NA
cg16177693	1	NA	27240669	rs998235	1	26905567	G	A	0.0497018	-0.0204	0.0172	0.235604	0.361348	0.0642519	1.866684e-08	-0.0564553	0.0486466	0.245837	0.245837	0.217829	8	0.668723002379156	0.945	0.859 - 1.04	NR0B2	NA	NA
cg16985652	1	NA	27241897	rs11581460	1	27242009	A	G	0.355865	-0.0097	0.0087	0.264875	0.343093	0.0342478	1.270886e-23	-0.0282722	0.0255141	0.267818	0.267818	0.220126	20	0.688389494447034	0.972	0.925 - 1.022	NR0B2	NA	NA
cg02337166	17	NA	38257303	rs12942647	17	38257149	A	G	0.240557	-0.0112	0.0067	0.094595	0.595427	0.0358837	7.799835e-62	-0.01881	0.0113094	0.0962678	0.0988424	0.12242	20	0.48084209079382	0.981	0.96 - 1.003	NR1D1	NA	NA
cg09161455	17	NA	38255871	rs939347	17	38256693	A	G	0.249503	-0.008	0.0066	0.225466	0.320259	0.0360473	6.426514e-19	-0.0249798	0.0207992	0.229753	0.229753	0.249883	20	0.656587537746204	0.975	0.936 - 1.016	NR1D1	NA	NA
cg16252131	17	NA	38257290	rs939347	17	38256693	A	G	0.249503	-0.008	0.0066	0.225466	0.23413	0.0345658	1.257248e-11	-0.034169	0.0286372	0.232804	0.232804	0.320672	16	0.658380922668437	0.966	0.914 - 1.022	NR1D1	NA	NA
cg20855344	3	NA	23986090	rs4858564	3	23985852	T	C	0.0656064	0.0183	0.0147	0.213169	-0.625424	0.0632031	4.355355e-23	-0.0292601	0.0236893	0.21677	0.429499	0.0213336	20	0.645073208432549	0.971	0.927 - 1.017	NR1D2	NA	NA
cg01988009	19	NA	50881509	rs11880305	19	50880475	T	C	0.32505	-0.01	0.0072	0.164866	-0.721446	0.0326966	6.878491e-108	0.0138611	0.00999971	0.165703	0.0809686	0.102636	20	0.586936041531252	1.014	0.994 - 1.034	NR1H2	NA	NA
cg03251287	19	NA	50836910	rs55829937	19	50836849	A	T	0.449304	0.0047	0.0081	0.561748	0.524267	0.0315055	3.5455e-62	0.0089649	0.0154595	0.561986	0.47538	0.156259	20	0.868435067743797	1.009	0.979 - 1.04	NR1H2	NA	NA
cg19672685	19	NA	50881588	rs676314	19	50865535	G	A	0.331014	-0.0095	0.0072	0.187021	-0.345791	0.0331854	2.010006e-25	0.0274732	0.0209881	0.190537	0.190537	0.0672983	20	0.616459230490457	1.028	0.986 - 1.071	NR1H2	NA	NA
cg24440997	19	NA	50879393	rs676314	19	50865535	G	A	0.331014	-0.0095	0.0072	0.187021	-0.356821	0.0338332	5.273459e-26	0.026624	0.0203355	0.190454	0.190454	0.26726	20	0.61631528058001	1.027	0.987 - 1.069	NR1H2	NA	NA
cg24832215	19	NA	50837446	rs583954	19	50853680	C	A	0.312127	-0.0125	0.0071	0.0783123	-0.326219	0.0352663	2.241824e-20	0.0383179	0.0221553	0.0837167	0.152163	0.372667	18	0.458136091350531	1.039	0.995 - 1.085	NR1H2	NA	NA
cg04249142	19	NA	17355785	rs28789767	19	17334178	G	A	0.346918	-0.0027	0.0072	0.707661	-0.258533	0.0337065	1.718178e-14	0.0104435	0.0278827	0.707993	0.941764	0.236482	20	0.922781764727141	1.01	0.957 - 1.067	NR2F6	NA	NA
cg09371559	19	NA	17351300	rs117518483	19	17348872	G	C	0.0775348	0.0093	0.0196	0.635151	0.682647	0.0702994	2.718112e-22	0.0136234	0.028746	0.635554	0.635554	0.262735	20	0.897910937011078	1.014	0.958 - 1.072	NR2F6	NA	NA
cg12301814	19	NA	17347791	rs28789767	19	17334178	G	A	0.346918	-0.0027	0.0072	0.707661	-0.58289	0.0322914	7.757239e-73	0.00463209	0.0123549	0.707721	0.423294	0.178409	20	0.922781764727141	1.005	0.981 - 1.029	NR2F6	NA	NA
cg14989308	19	NA	17357472	rs3826729	19	17358133	A	G	0.400596	0.0019	0.0068	0.779929	0.319546	0.0322684	4.050241e-23	0.00594594	0.0212887	0.780014	0.642701	0.184702	20	0.943831600653206	1.006	0.965 - 1.049	NR2F6	NA	NA
cg15059065	19	NA	17354961	rs1043963	19	17361116	A	G	0.0785288	-0.0169	0.0147	0.250284	-0.883082	0.0576414	5.598416e-53	0.0191375	0.016693	0.251615	0.581948	0.576671	20	0.673182899703163	1.019	0.987 - 1.053	NR2F6	NA	NA
cg16749578	19	NA	17357619	rs66606313	19	17345427	G	C	0.466203	8e-04	0.0065	0.902046	0.331426	0.0327574	4.616645e-24	0.00241381	0.0196137	0.902053	0.563573	0.269681	20	0.97692634260757	1.002	0.965 - 1.042	NR2F6	NA	NA
cg20981127	19	NA	17357587	rs66606313	19	17345427	G	C	0.466203	8e-04	0.0065	0.902046	0.266494	0.0329776	6.420211e-16	0.00300195	0.0243936	0.902057	0.43876	0.251371	20	0.97692634260757	1.003	0.956 - 1.052	NR2F6	NA	NA
cg24057642	19	NA	17357641	rs66606313	19	17345427	G	C	0.466203	8e-04	0.0065	0.902046	0.336272	0.0322404	1.80644e-25	0.00237903	0.0193309	0.902053	0.574641	0.266666	20	0.97692634260757	1.002	0.965 - 1.041	NR2F6	NA	NA
cg08845721	5	NA	142780693	rs852983	5	142712064	A	G	0.446322	0.0011	0.0069	0.873338	-0.38067	0.0313386	5.951815e-34	-0.00288965	0.0181275	0.873349	0.873349	0.819747	20	0.968917413832253	0.997	0.962 - 1.033	NR3C1	NA	NA
cg17878320	5	NA	142922506	rs183294345	5	142943297	T	A	0.0874751	-0.0427	0.0229	0.0622335	-0.804174	0.0664163	9.571774e-34	0.053098	0.0288121	0.065343	0.0289029	0.162027	15	0.416045191535901	1.055	0.997 - 1.116	NR3C1	NA	NA
cg01981027	12	NA	52419802	rs1283176	12	52419959	T	G	0.467197	-0.004	0.0078	0.608077	0.288793	0.03291	1.705632e-18	-0.0138508	0.0270551	0.608688	0.608688	0.0867973	20	0.888222935810811	0.986	0.935 - 1.04	NR4A1	NA	NA
cg03240059	12	NA	52430400	rs113087810	12	52459953	G	A	0.0636183	-0.0354	0.0207	0.0872391	-1.13899	0.07807	3.282506e-48	0.0310801	0.0182984	0.0894105	0.0645053	0.0462086	20	0.467602712314557	1.032	0.995 - 1.069	NR4A1	NA	NA
cg14036495	12	NA	52431508	rs7139320	12	52430290	T	C	0.0964215	-0.0058	0.0097	0.549881	0.79044	0.0602312	2.417111e-39	-0.00733768	0.0122844	0.550295	0.550295	0.0863891	20	0.86244075183092	0.993	0.969 - 1.017	NR4A1	NA	NA
cg17010747	12	NA	52430520	rs113087810	12	52459953	G	A	0.0636183	-0.0354	0.0207	0.0872391	-0.981482	0.078504	7.251041e-36	0.0360679	0.0212869	0.0901955	0.0620115	0.0196995	20	0.469233647038908	1.037	0.994 - 1.081	NR4A1	NA	NA
cg20012848	12	NA	52435420	rs117513332	12	52435744	T	C	0.0467197	0.01	0.0226	0.658143	-1.68181	0.0751568	6.548061e-111	-0.00594598	0.0134405	0.658206	0.177562	0.172286	20	0.907148844182388	0.994	0.968 - 1.021	NR4A1	NA	NA
cg23922804	12	NA	52436085	rs117513332	12	52435744	T	C	0.0467197	0.01	0.0226	0.658143	-1.62152	0.0762935	3.049197e-100	-0.00616707	0.0139406	0.658213	0.0581919	0.18978	20	0.907148844182388	0.994	0.967 - 1.021	NR4A1	NA	NA
cg26446929	12	NA	52445820	rs2603751	12	52453282	C	T	0.138171	-0.0088	0.0093	0.344028	-1.01681	0.053916	2.466822e-79	0.00865448	0.00915771	0.344635	0.161829	0.14056	20	0.750677816139226	1.009	0.991 - 1.027	NR4A1	NA	NA
cg00945547	21	NA	16337172	rs10482863	21	16335469	C	T	0.0745527	-0.0033	0.0086	0.701185	0.705095	0.0550497	1.472536e-37	-0.00468022	0.0122024	0.701313	0.892973	0.873936	13	0.920988613671071	0.995	0.972 - 1.019	NRIP1	NA	NA
cg01654560	11	NA	131780046	rs11222822	11	131735226	T	C	0.427435	0.0151	0.0063	0.0165378	0.250525	0.033326	5.587949e-14	0.0602735	0.0263945	0.0223972	0.0223972	0.00391981	20	0.257976564217252	1.062	1.009 - 1.119	NTM	NA	NA
cg04515154	11	NA	131868532	rs6590623	11	131969706	A	G	0.262425	0.0014	0.0072	0.845828	-0.428976	0.0348449	7.904445e-35	-0.00326359	0.0167863	0.845847	0.786106	0.0852176	20	0.961510913254297	0.997	0.964 - 1.03	NTM	NA	NA
cg05445490	11	NA	131893019	rs75393236	11	131875919	C	T	0.0347913	-0.0097	0.0209	0.642566	-0.540901	0.0797423	1.176118e-11	0.017933	0.0387296	0.643341	0.0811386	0.652136	18	0.90140834689149	1.018	0.944 - 1.098	NTM	NA	NA
cg05806689	11	NA	131780094	rs4937664	11	131734666	C	G	0.149105	-0.008	0.0132	0.544474	-0.284177	0.0478969	2.972449e-09	0.0281514	0.0466916	0.54656	0.54656	0.5372	20	0.860674205403044	1.029	0.939 - 1.127	NTM	NA	NA
cg06565368	11	NA	131907820	rs12289833	11	131908349	T	C	0.261431	0.0015	0.009	0.867632	-0.229938	0.0373609	7.530956e-10	-0.0065235	0.0391553	0.86768	0.86768	0.208857	16	0.966658610276464	0.993	0.92 - 1.073	NTM	NA	NA
cg08097520	11	NA	131779469	rs4936150	11	131777294	C	A	0.134195	-0.015	0.0133	0.259396	0.930102	0.046182	3.298218e-90	-0.0161273	0.0143219	0.260142	0.130882	0.248173	20	0.681702053036233	0.984	0.957 - 1.012	NTM	NA	NA
cg08506743	11	NA	131779750	rs10791174	11	131695397	T	G	0.459245	8e-04	0.0069	0.907698	-0.231115	0.0335693	5.790287e-12	-0.00346148	0.0298595	0.907712	0.907712	0.0278153	20	0.978542773917144	0.997	0.94 - 1.057	NTM	NA	NA
cg09294095	11	NA	131630464	rs10894458	11	131697112	C	T	0.382704	0.003	0.0071	0.672634	-0.505043	0.0337724	1.459451e-50	-0.00594008	0.0140638	0.672757	0.41252	0.00383712	20	0.911746981587384	0.994	0.967 - 1.022	NTM	NA	NA
cg09455118	11	NA	131243839	rs12417404	11	131244466	G	T	0.366799	-0.0093	0.0077	0.227127	-0.642167	0.0316962	2.895529e-91	0.0144822	0.0120119	0.227952	0.384211	0.361512	20	0.655034711325035	1.015	0.991 - 1.039	NTM	NA	NA
cg10082354	11	NA	131672204	rs10894458	11	131697112	C	T	0.382704	0.003	0.0071	0.672634	-0.501269	0.0341535	9.055286e-49	-0.00598481	0.0141699	0.672762	0.367475	0.00123283	20	0.911746981587384	0.994	0.967 - 1.022	NTM	NA	NA
cg11362049	11	NA	131971356	rs10750497	11	131975079	C	G	0.265408	0.0022	0.0072	0.759943	-0.825041	0.0319435	4.279693e-147	-0.00266653	0.00872745	0.759959	0.0359734	0.0250067	20	0.938960243511501	0.997	0.98 - 1.015	NTM	NA	NA
cg11555645	11	NA	131787581	rs61901714	11	131787562	T	C	0.229622	0.0072	0.0112	0.520317	-0.403017	0.0393786	1.390413e-24	-0.0178653	0.0278452	0.521138	0.865054	0.0484491	20	0.847480552787272	0.982	0.93 - 1.037	NTM	NA	NA
cg11730020	11	NA	131759565	rs547566	11	131694037	C	T	0.341948	-0.0004	0.0067	0.952393	-0.187869	0.0336572	2.379936e-08	0.00212914	0.0356652	0.952396	0.952396	0.104455	19	0.989228322485174	1.002	0.934 - 1.075	NTM	NA	NA
cg12445309	11	NA	131615437	rs529566	11	131694816	A	G	0.253479	0.0044	0.0075	0.557428	-0.229576	0.0382371	1.924864e-09	-0.0191657	0.0328244	0.559297	0.559297	0.0396096	20	0.866476699828105	0.981	0.92 - 1.046	NTM	NA	NA
cg12689832	11	NA	131116522	rs2511767	11	131118492	T	C	0.0944334	-0.0197	0.0116	0.0894557	0.709353	0.0506637	1.532193e-44	-0.0277718	0.0164728	0.0918114	0.0966152	0.19591	20	0.472654640113118	0.973	0.942 - 1.005	NTM	NA	NA
cg13686857	11	NA	131996760	rs7112874	11	131981441	A	G	0.177932	-0.0371	0.0118	0.00166617	0.724506	0.0398814	9.508626e-74	-0.0512073	0.0165291	0.00194823	0.00367395	0.611786	20	0.0620903405746345	0.95	0.92 - 0.981	NTM	0.771251551220036	0.943081663895347
cg15131519	11	NA	131940302	rs1793623	11	131959999	C	T	0.455268	0.0057	0.0069	0.408755	-0.556275	0.0304797	2.043238e-74	-0.0102467	0.0124166	0.409234	0.0246791	0.0903305	20	0.789629956524424	0.99	0.966 - 1.014	NTM	NA	NA
cg15277677	11	NA	131630648	rs10894439	11	131630696	G	A	0.456262	0.0054	0.0064	0.398809	0.632936	0.0314136	2.7754e-90	0.00853167	0.0101205	0.399222	0.607959	0.883008	20	0.785577944576239	1.009	0.989 - 1.029	NTM	NA	NA
cg15848364	11	NA	131734198	rs7104701	11	131703176	C	A	0.366799	-0.0083	0.0063	0.187684	-0.192431	0.0336423	1.065797e-08	0.0431324	0.0335962	0.199196	0.199196	0.115436	20	0.625712218625381	1.044	0.978 - 1.115	NTM	NA	NA
cg16257533	11	NA	131934835	rs7937372	11	131987023	G	A	0.274354	0.0035	0.0072	0.626888	-0.529626	0.034073	1.75099e-54	-0.00660844	0.0136011	0.627057	0.0169524	0.0798341	20	0.895080490277103	0.993	0.967 - 1.02	NTM	NA	NA
cg16763885	11	NA	131941989	rs534765	11	131898718	A	T	0.493042	0.0097	0.007	0.165834	-0.187281	0.0325117	8.391135e-09	-0.0517939	0.0384433	0.17789	0.17789	0.152852	20	0.601458735769425	0.95	0.881 - 1.024	NTM	NA	NA
cg17510003	11	NA	131737914	rs2518016	11	131884441	G	T	0.355865	0.0059	0.007	0.399308	-0.22652	0.0335912	1.546724e-11	-0.0260462	0.0311427	0.402958	0.402958	0.181979	20	0.786621045798188	0.974	0.917 - 1.036	NTM	NA	NA
cg18009484	11	NA	131630593	rs10894439	11	131630696	G	A	0.456262	0.0054	0.0064	0.398809	0.735721	0.030694	5.783636e-127	0.00733974	0.00870434	0.399101	0.751634	0.876728	20	0.785577944576239	1.007	0.99 - 1.025	NTM	NA	NA
cg18282099	11	NA	131965129	rs10736603	11	131967058	A	G	0.27336	0.0025	0.007	0.720985	-1.02119	0.0286773	9.895557e-278	-0.00244812	0.00685509	0.720998	0.0352609	0.0469183	20	0.927315010111543	0.998	0.984 - 1.011	NTM	NA	NA
cg19459470	11	NA	131199383	rs6590560	11	131120758	A	G	0.0139165	0.0452	0.0389	0.245254	-1.75665	0.220106	1.452218e-15	-0.0257308	0.0223779	0.250213	0.250213	NA	NA	0.672343062209736	0.975	0.933 - 1.018	NTM	NA	NA
cg19761149	11	NA	131685205	rs10791174	11	131695397	T	G	0.459245	8e-04	0.0069	0.907698	-0.220206	0.0322045	8.045163e-12	-0.00363296	0.0313388	0.907712	0.907712	0.043444	20	0.978542773917144	0.996	0.937 - 1.059	NTM	NA	NA
cg19795722	11	NA	132080630	rs1037265	11	132080885	T	C	0.500994	0.0032	0.0072	0.656721	0.171571	0.0313824	4.574147e-08	0.0186511	0.0421035	0.657778	0.657778	0.252466	18	0.906974120512406	1.019	0.938 - 1.106	NTM	NA	NA
cg20637081	11	NA	131920673	rs4426141	11	131994216	T	C	0.276342	0.008	0.0067	0.232466	-0.693838	0.0327359	1.061491e-99	-0.0115301	0.00967174	0.233207	0.113372	0.0485929	20	0.658809344914871	0.989	0.97 - 1.007	NTM	NA	NA
cg23303246	11	NA	131640135	rs965493	11	131640095	T	C	0.503976	0.0068	0.0063	0.280425	-0.268625	0.0320945	5.77088e-17	-0.0253141	0.023647	0.284394	0.419977	0.56595	20	0.703036553882266	0.975	0.931 - 1.021	NTM	NA	NA
cg24953078	11	NA	131878924	rs1793624	11	131958948	A	G	0.45328	0.0097	0.0071	0.171877	0.446979	0.0312423	1.983314e-46	0.0217012	0.0159567	0.173827	0.145086	0.0781391	20	0.59672993427316	1.022	0.99 - 1.054	NTM	NA	NA
cg25084738	11	NA	131087326	rs1793790	11	131086565	G	A	0.138171	0.0114	0.0081	0.159307	-0.347114	0.0435337	1.542855e-15	-0.0328422	0.023696	0.165752	0.356155	0.107969	17	0.587038445191763	0.968	0.924 - 1.014	NTM	NA	NA
cg25642917	11	NA	131779604	rs515136	11	131779557	A	G	0.210736	0.0074	0.0078	0.342764	-0.407213	0.0381822	1.483837e-26	-0.0181723	0.0192302	0.344666	0.189452	0.0114232	20	0.750677816139226	0.982	0.946 - 1.02	NTM	NA	NA
cg26088269	11	NA	131983984	rs3925046	11	131989896	G	A	0.274354	0.0042	0.0072	0.559669	-0.26854	0.0337796	1.86839e-15	-0.0156401	0.0268837	0.560722	0.560722	0.101477	20	0.867311623232173	0.984	0.934 - 1.038	NTM	NA	NA
cg26567736	11	NA	131758433	rs10894458	11	131697112	C	T	0.382704	0.003	0.0071	0.672634	-0.457521	0.0341208	5.366345e-41	-0.00655708	0.0155261	0.672787	0.129419	0.015942	20	0.911746981587384	0.993	0.964 - 1.024	NTM	NA	NA
cg26839410	11	NA	131715325	rs11824230	11	131728859	T	C	0.117296	-0.0033	0.0147	0.822376	-1.9951	0.0337682	0	0.00165405	0.00736811	0.822377	0.0641292	0.24739	20	0.956237529568295	1.002	0.987 - 1.016	NTM	NA	NA
cg27644715	11	NA	131779583	rs515136	11	131779557	A	G	0.210736	0.0074	0.0078	0.342764	-0.471524	0.0379669	2.052157e-35	-0.0156938	0.0165903	0.344168	0.586265	0.0118233	20	0.75025307553664	0.984	0.953 - 1.017	NTM	NA	NA
cg02976617	5	NA	102898463	rs3797900	5	102898203	A	G	0.162028	-0.0023	0.012	0.848003	0.649696	0.0426464	2.08781e-52	-0.00354012	0.0184717	0.848015	0.586681	0.084003	20	0.962407247075917	0.996	0.961 - 1.033	NUDT12	NA	NA
cg07655627	5	NA	102898729	rs71586376	5	102900033	G	A	0.16501	-0.006	0.0102	0.556374	0.480224	0.0438285	6.158331e-28	-0.0124942	0.0212707	0.556942	0.573455	0.0876256	17	0.865939895419531	0.988	0.947 - 1.03	NUDT12	NA	NA
cg07666882	5	NA	102898223	rs3797900	5	102898203	A	G	0.162028	-0.0023	0.012	0.848003	0.508416	0.0431592	4.947347e-32	-0.00452385	0.0236058	0.848023	0.674607	0.0854381	19	0.962407247075917	0.995	0.95 - 1.043	NUDT12	NA	NA
cg09166085	5	NA	102898648	rs71586376	5	102900033	G	A	0.16501	-0.006	0.0102	0.556374	0.629173	0.0433585	1.032906e-47	-0.00953633	0.0162251	0.556698	0.370434	0.0379729	20	0.865917805340281	0.991	0.96 - 1.023	NUDT12	NA	NA
cg13665998	5	NA	102898478	rs3797900	5	102898203	A	G	0.162028	-0.0023	0.012	0.848003	0.657365	0.0422921	1.762202e-54	-0.00349882	0.0182561	0.848015	0.588296	0.0713756	19	0.962407247075917	0.997	0.961 - 1.033	NUDT12	NA	NA
cg26394624	5	NA	102780588	rs1428484	5	102773034	T	C	0.250497	-0.0042	0.0066	0.524539	-0.255561	0.0378991	1.549421e-11	0.0164344	0.0259403	0.526375	0.526375	0.0835276	15	0.850083845790689	1.017	0.966 - 1.07	NUDT12	NA	NA
cg00910844	17	NA	719674	rs77432469	17	713598	T	C	0.0994036	0.0095	0.0144	0.509432	-0.30977	0.0542116	1.102974e-08	-0.0306679	0.0467949	0.51223	0.51223	0.161478	12	0.842836798539428	0.97	0.885 - 1.063	NXN	NA	NA
cg01554963	17	NA	773023	rs4968126	17	809425	A	G	0.355865	-0.0052	0.0064	0.416505	-0.281385	0.0334382	3.926624e-17	0.01848	0.0228504	0.418665	0.418665	0.77508	20	0.795162773462193	1.019	0.974 - 1.065	NXN	NA	NA
cg01800735	17	NA	745664	rs147694932	17	749582	A	G	0.0437376	-0.0016	0.0202	0.936867	-1.70748	0.0750643	1.538312e-114	0.000937052	0.0118303	0.936868	0.0395264	0.0593808	20	0.985919444105782	1.001	0.978 - 1.024	NXN	NA	NA
cg02273477	17	NA	800084	rs2467248	17	799933	G	A	0.422465	-0.0034	0.0064	0.595245	0.476953	0.0319656	2.413316e-50	-0.00712858	0.013427	0.595479	0.856514	0.734316	20	0.883687803668854	0.993	0.967 - 1.019	NXN	NA	NA
cg02607489	17	NA	744829	rs55700116	17	742486	T	C	0.316103	0.0142	0.0095	0.134983	-0.204359	0.0360853	1.485503e-08	-0.0694855	0.0480787	0.148389	0.307256	0.182277	18	0.564485159673754	0.933	0.849 - 1.025	NXN	NA	NA
cg03255749	17	NA	739405	rs8066620	17	738853	T	C	0.312127	0.0063	0.0095	0.507229	-0.826586	0.032836	7.885017e-140	-0.00762171	0.011497	0.507377	0.0916467	0.14109	20	0.841185426567613	0.992	0.97 - 1.015	NXN	NA	NA
cg05258102	17	NA	881647	rs3744755	17	908229	A	G	0.213718	-0.0017	0.0088	0.846817	0.30372	0.0386432	3.854263e-15	-0.00559727	0.0289828	0.846862	0.846862	0.201853	9	0.961962907872413	0.994	0.94 - 1.053	NXN	NA	NA
cg05390141	17	NA	727706	rs12603534	17	729712	T	C	0.414513	0.0118	0.0065	0.0694648	-0.221307	0.0330239	2.06413e-11	-0.0533196	0.0304296	0.0797343	0.0797343	0.242117	20	0.450509411387064	0.948	0.893 - 1.006	NXN	NA	NA
cg06604589	17	NA	800512	rs12603526	17	800593	C	T	0.0109344	-0.0031	0.0091	0.73336	1.54706	0.108268	2.555146e-46	-0.0020038	0.0058838	0.733433	0.953969	0.383581	8	0.931392047324852	0.998	0.987 - 1.01	NXN	NA	NA
cg06929471	17	NA	856420	rs2663350	17	857257	A	G	0.271372	-0.0089	0.0076	0.241578	-0.429994	0.0359044	4.743181e-33	0.020698	0.017759	0.243819	0.340779	0.4743	6	0.667343093677909	1.021	0.986 - 1.057	NXN	NA	NA
cg06968275	17	NA	790628	rs113511374	17	785862	C	T	0.166998	0.0075	0.014	0.592156	-0.48928	0.0439371	8.386876e-29	-0.0153286	0.0286466	0.592584	0.592584	0.251572	20	0.882215091576139	0.985	0.931 - 1.042	NXN	NA	NA
cg07470001	17	NA	850499	rs12950829	17	850738	C	T	0.291252	0.0128	0.0067	0.0560756	0.202661	0.0360353	1.866469e-08	0.0631598	0.0349156	0.0704625	0.0704625	0.148803	5	0.427226163447117	1.065	0.995 - 1.141	NXN	NA	NA
cg07563882	17	NA	728705	rs4968062	17	728663	T	C	0.298211	0.0055	0.009	0.541126	0.257133	0.0351699	2.648224e-13	0.0213897	0.0351233	0.542533	0.542533	0.102608	17	0.858863655992434	1.022	0.954 - 1.094	NXN	NA	NA
cg08031967	17	NA	853971	rs2663350	17	857257	A	G	0.271372	-0.0089	0.0076	0.241578	-0.476006	0.0356259	1.018556e-40	0.0186972	0.0160274	0.24338	0.24338	0.721063	6	0.667060332446342	1.019	0.987 - 1.051	NXN	NA	NA
cg08104960	17	NA	807555	rs617081	17	807559	A	G	0.176938	-0.0113	0.0083	0.173373	1.24294	0.0322405	0	-0.00909135	0.00668188	0.173641	0.668044	0.919521	20	0.5965166968553	0.991	0.978 - 1.004	NXN	NA	NA
cg08190450	17	NA	800717	rs12603526	17	800593	C	T	0.0109344	-0.0031	0.0091	0.73336	1.25321	0.109057	1.458775e-30	-0.00247365	0.00726454	0.733473	0.939649	0.397104	8	0.931411255381989	0.998	0.983 - 1.012	NXN	NA	NA
cg08510234	17	NA	738869	rs56228575	17	738801	T	C	0.0954274	0.0051	0.015	0.733857	-0.47911	0.0532199	2.207073e-19	-0.0106447	0.0313304	0.734039	0.734039	0.839468	16	0.931743246106552	0.989	0.93 - 1.052	NXN	NA	NA
cg10194536	17	NA	807457	rs617555	17	807656	T	G	0.222664	-0.0099	0.0075	0.186835	0.49075	0.0377193	1.065395e-38	-0.0201732	0.0153612	0.189096	0.437077	0.0940718	20	0.614183371565196	0.98	0.951 - 1.01	NXN	NA	NA
cg10241823	17	NA	841205	rs12950096	17	842088	G	C	0.333002	-0.0076	0.0082	0.354015	0.34063	0.0353493	5.627719e-22	-0.0223116	0.0241841	0.356231	0.0997195	0.242307	6	0.757298476900048	0.978	0.933 - 1.025	NXN	NA	NA
cg10805039	17	NA	750241	rs62070203	17	805349	C	G	0.0586481	-0.0183	0.0159	0.249755	0.539658	0.0691199	5.830532e-15	-0.0339104	0.0297815	0.254854	0.356565	0.959098	12	0.676668099172851	0.967	0.912 - 1.025	NXN	NA	NA
cg11123583	17	NA	744766	rs12936862	17	776837	C	T	0.403579	-0.0005	0.008	0.950165	0.325505	0.0340143	1.07278e-21	-0.00153607	0.0245777	0.950166	0.94169	0.156475	20	0.989162406475259	0.998	0.952 - 1.048	NXN	NA	NA
cg11349631	17	NA	714935	rs478444	17	727844	A	G	0.430417	-0.0155	0.0063	0.0138814	0.205022	0.032638	3.349019e-10	-0.0756016	0.0330012	0.0219708	0.0219708	0.416934	13	0.255771397032162	0.927	0.869 - 0.989	NXN	0.185632520427239	0.623972989620648
cg12582555	17	NA	861142	rs2663350	17	857257	A	G	0.271372	-0.0089	0.0076	0.241578	-0.22164	0.0363943	1.129291e-09	0.0401551	0.034918	0.25015	0.25015	NA	NA	0.67230331888172	1.041	0.972 - 1.115	NXN	NA	NA
cg13120258	17	NA	767380	rs118160548	17	771456	G	A	0.00198807	-0.0106	0.0401	0.791519	1.10703	0.154018	6.590804e-13	-0.00957518	0.0362476	0.791656	0.942894	0.603279	8	0.947960348245379	0.99	0.923 - 1.063	NXN	NA	NA
cg13476078	17	NA	767301	rs510856	17	771876	T	C	0.351889	0.0032	0.0067	0.632926	0.432835	0.0347533	1.321896e-35	0.00739312	0.0154907	0.633176	0.104112	0.112826	20	0.897117178474876	1.007	0.977 - 1.038	NXN	NA	NA
cg13583272	17	NA	739376	rs8066620	17	738853	T	C	0.312127	0.0063	0.0095	0.507229	-1.09362	0.0287601	0	-0.0057607	0.00868809	0.507294	0.106236	0.140222	20	0.841185426567613	0.994	0.977 - 1.011	NXN	NA	NA
cg13966567	17	NA	882342	rs2244811	17	881476	G	A	0.082505	-0.0005	0.0127	0.968595	0.490989	0.057448	1.26693e-17	-0.00101835	0.0258664	0.968596	0.920562	0.413841	12	0.992622951296288	0.999	0.95 - 1.051	NXN	NA	NA
cg14008999	17	NA	750766	rs62070203	17	805349	C	G	0.0586481	-0.0183	0.0159	0.249755	0.472641	0.0694735	1.023366e-11	-0.0387186	0.0341188	0.256451	0.256451	0.169952	13	0.678231401343077	0.962	0.9 - 1.029	NXN	NA	NA
cg14235846	17	NA	800745	rs12603526	17	800593	C	T	0.0109344	-0.0031	0.0091	0.73336	1.49267	0.10781	1.357108e-43	-0.00207681	0.00609829	0.733438	0.827639	0.376529	8	0.931392047324852	0.998	0.986 - 1.01	NXN	NA	NA
cg14487854	17	NA	714866	rs4968118	17	718610	T	C	0.124254	0.0056	0.0137	0.682716	0.299805	0.0514512	5.643883e-09	0.0186788	0.0458087	0.683452	0.0482835	0.0595783	15	0.914856629050455	1.019	0.931 - 1.115	NXN	NA	NA
cg14502994	17	NA	730096	rs9896942	17	731677	T	A	0.412525	0.0204	0.0116	0.078642	0.182815	0.0323829	1.64774e-08	0.111588	0.0664595	0.0931443	0.0931443	0.924367	10	0.475098936161297	1.118	0.982 - 1.274	NXN	NA	NA
cg16885779	17	NA	840975	rs8069404	17	841729	G	A	0.340954	-0.0093	0.0076	0.221071	0.23376	0.0355435	4.809398e-11	-0.0397845	0.03307	0.228962	0.0889779	0.121364	7	0.655961049446855	0.961	0.901 - 1.025	NXN	NA	NA
cg17334536	17	NA	782910	rs7222487	17	782899	G	T	0.109344	0.0032	0.0076	0.673717	0.640447	0.0478965	8.876349e-41	0.00499651	0.0118726	0.673869	0.813778	0.749961	20	0.911813033549393	1.005	0.982 - 1.029	NXN	NA	NA
cg18229049	17	NA	791217	rs4968123	17	792900	C	G	0.428429	0.004	0.0063	0.52548	0.641875	0.0307215	6.1593e-97	0.00623175	0.00981953	0.525671	0.587108	0.592477	20	0.849752012641636	1.006	0.987 - 1.026	NXN	NA	NA
cg18595005	17	NA	783036	rs541548	17	784417	G	A	0.0715706	0.0038	0.0127	0.764778	0.77131	0.0621034	2.041408e-35	0.00492668	0.0164703	0.764844	0.764844	0.881635	20	0.940241739763397	1.005	0.973 - 1.038	NXN	NA	NA
cg18618206	17	NA	754296	rs8066739	17	754458	A	G	0.181909	-0.0175	0.01	0.0801183	0.582552	0.0406852	1.675935e-46	-0.0300402	0.0172936	0.0823741	0.0800523	0.355922	20	0.456184380726736	0.97	0.938 - 1.004	NXN	NA	NA
cg18720687	17	NA	855312	rs2586283	17	856728	T	C	0.281312	-0.0098	0.0075	0.191326	-0.195436	0.0357793	4.700991e-08	0.0501442	0.0394584	0.203796	0.203796	0.562796	5	0.631379592761527	1.051	0.973 - 1.136	NXN	NA	NA
cg18760502	17	NA	733876	rs8068241	17	733887	T	C	0.182903	0.0026	0.008	0.745181	-0.365393	0.0395978	2.767114e-20	-0.00711562	0.0219078	0.745333	0.745333	0.250536	19	0.935301528856818	0.993	0.951 - 1.036	NXN	NA	NA
cg19669385	17	NA	800263	rs4125451	17	800443	G	C	0.210736	-0.0138	0.0111	0.213778	-0.286527	0.0384773	9.57468e-14	0.0481631	0.0392761	0.220097	0.220097	0.2332	20	0.647698250345304	1.049	0.972 - 1.133	NXN	NA	NA
cg19956147	17	NA	800431	rs537122	17	800568	G	A	0.267396	-0.0037	0.0068	0.58636	0.445556	0.0358258	1.651526e-35	-0.00830424	0.0152764	0.586718	0.811416	0.746495	20	0.879974327647454	0.992	0.962 - 1.022	NXN	NA	NA
cg19987768	17	NA	750306	rs62070203	17	805349	C	G	0.0586481	-0.0183	0.0159	0.249755	0.492903	0.0708115	3.383954e-12	-0.037127	0.0326958	0.256155	0.256155	0.2251	14	0.677947779923761	0.964	0.904 - 1.027	NXN	NA	NA
cg20145695	17	NA	723342	rs62067086	17	723396	T	C	0.153082	0.0144	0.0109	0.186468	-0.256949	0.0420695	1.010572e-09	-0.0560422	0.0434018	0.19662	0.19662	0.00953584	13	0.623177246779157	0.945	0.868 - 1.029	NXN	NA	NA
cg20764358	17	NA	800100	rs2467248	17	799933	G	A	0.422465	-0.0034	0.0064	0.595245	0.414447	0.0322957	1.073086e-37	-0.00820371	0.0154555	0.595561	0.595561	0.813654	20	0.883687803668854	0.992	0.962 - 1.022	NXN	NA	NA
cg20945055	17	NA	836474	rs72812054	17	840271	C	T	0.290258	-0.0048	0.0083	0.563053	0.279518	0.035672	4.658987e-15	-0.0171724	0.0297747	0.564112	0.822121	0.307378	9	0.869926232638489	0.983	0.927 - 1.042	NXN	NA	NA
cg21331417	17	NA	744811	rs12185275	17	778381	C	T	0.317097	0.0179	0.0093	0.054263	-0.217773	0.0363732	2.135141e-09	-0.0821958	0.0448575	0.0668957	0.0668957	0.0383756	20	0.419687806934404	0.921	0.844 - 1.006	NXN	NA	NA
cg21933495	17	NA	728788	rs1807166	17	727582	G	T	0.26839	0.0047	0.0072	0.5139	0.218926	0.0355639	7.467891e-10	0.0214685	0.0330723	0.516249	0.516249	0.123084	12	0.844733402639573	1.022	0.958 - 1.09	NXN	NA	NA
cg21971800	17	NA	831348	rs4968127	17	809643	G	A	0.355865	-0.0051	0.0064	0.425524	-0.20824	0.0339091	8.194722e-10	0.024491	0.0309915	0.429382	0.429382	0.419088	20	0.800601979829325	1.025	0.964 - 1.089	NXN	NA	NA
cg22173510	17	NA	753400	rs8066739	17	754458	A	G	0.181909	-0.0175	0.01	0.0801183	0.548131	0.0412452	2.661211e-40	-0.0319267	0.0184013	0.0827369	0.0236519	0.359634	20	0.456665202087253	0.969	0.934 - 1.004	NXN	NA	NA
cg22237425	17	NA	738822	rs8066620	17	738853	T	C	0.312127	0.0063	0.0095	0.507229	-0.529335	0.0350054	1.167789e-51	-0.0119017	0.0179643	0.507637	0.856396	0.189469	20	0.841351670851384	0.988	0.954 - 1.024	NXN	NA	NA
cg23090603	17	NA	855187	rs2586283	17	856728	T	C	0.281312	-0.0098	0.0075	0.191326	-0.345022	0.0361337	1.315989e-21	0.028404	0.0219403	0.195458	0.0740675	0.720448	6	0.622012391139026	1.029	0.986 - 1.074	NXN	NA	NA
cg23241448	17	NA	750379	rs62070203	17	805349	C	G	0.0586481	-0.0183	0.0159	0.249755	0.418056	0.0691456	1.484609e-09	-0.043774	0.0387161	0.258207	0.258207	0.0980321	7	0.679747577154252	0.957	0.887 - 1.033	NXN	NA	NA
cg23749637	17	NA	800749	rs12603526	17	800593	C	T	0.0109344	-0.0031	0.0091	0.73336	1.35218	0.107986	5.674906e-36	-0.00229259	0.00673237	0.733455	0.659648	0.400922	8	0.9314012705189	0.998	0.985 - 1.011	NXN	NA	NA
cg23768572	17	NA	791324	rs2955623	17	799114	G	A	0.0427435	3e-04	0.0085	0.971845	0.702323	0.0696738	6.761558e-24	0.000427154	0.0121028	0.971845	0.993067	0.473506	19	0.994390016494733	1	0.977 - 1.024	NXN	NA	NA
cg25236028	17	NA	767334	rs510856	17	771876	T	C	0.351889	0.0032	0.0067	0.632926	0.363356	0.0349295	2.413924e-25	0.00880679	0.0184586	0.633284	0.815135	0.258665	20	0.897117178474876	1.009	0.973 - 1.046	NXN	NA	NA
cg25364619	17	NA	783451	rs9904828	17	782670	A	C	0.261431	-0.0046	0.0085	0.588386	0.396348	0.0357425	1.419055e-28	-0.011606	0.0214713	0.588829	0.619197	0.256118	20	0.881053920085565	0.988	0.948 - 1.031	NXN	NA	NA
[truncated: 1,165 more rows]

## Sheet: Supplementary Table S3
Supplementary Table S3. Methylation of circadian rhythm-related genes with missing SNPs in T2DM association analysis (discovery phase).
SNP	Allele	ReferencePanel	GWAS	mQTL
[truncated: 7,814 more rows]

## Sheet: Supplementary Table S4
Supplementary Table S4. SMR analysis for association between circadian rhythm-related gene methylations and T2DM in replicated stage
[truncated: 5,899 more rows]

[truncated: 14 more sheets: Supplementary Table S5, Supplementary Table S6, Supplementary Table S7, Supplementary Table S8, Supplementary Table S9, Supplementary Table S10, Supplementary Table S11, Supplementary Table S12, Supplementary Table S13, Supplementary Table S14, Supplementary Table S15, Supplementary Table S16, Supplementary Table S17, Supplementary Table S18]
